# Supplementary material for: Postmortem evidence of decreased brain pH in major depressive disorder: a systematic review and meta-analysis
Source: Transl Psychiatry. 2024 Nov 4;14:460. doi: 10.1038/s41398-024-03173-7 (PMC11535390; doi:10.1038/s41398-024-03173-7)
Supplement: Supplementary file 3 — Supplementary Tables [file 41398_2024_3173_MOESM3_ESM.xlsx]

## Sheet: TableS1
Table S1. Raw data analyzed in this study
Dataset	ID	Diagnosis1	Diagnosis2	Sex	Brain pH	Postmortem interval (hours)	Age at death (years)	Duration of MDD (years)	RIN	Suicide (Y = Yes, N = No)	Recurrent episode (Y = Yes, N = No, U, Undetermined)	Remission (2 = severe, 1 = mild, 0 = partial remision)
SMRI Collection C	C-19	CONTROL	CON	F	6.3	25	44			N
SMRI Collection C	C-45	CONTROL	CON	F	6.6	23	35			N
SMRI Collection C	C-51	CONTROL	CON	F	5.8	40	35			N
SMRI Collection C	C-52	CONTROL	CON	F	6.3	13	68			N
SMRI Collection C	C-59	CONTROL	CON	F	6.2	42	29			N
SMRI Collection C	C-60	CONTROL	CON	F	6	26	57			N
SMRI Collection C	C-13	CONTROL	CON	M	6.5	28	52			N
SMRI Collection C	C-21	CONTROL	CON	M	6.4	26	59			N
SMRI Collection C	C-26	CONTROL	CON	M	6.5	8	52			N
SMRI Collection C	C-40	CONTROL	CON	M	6.2	22	52			N
SMRI Collection C	C-41	CONTROL	CON	M	6.2	28	53			N
SMRI Collection C	C-42	CONTROL	CON	M	6.4	10	44			N
SMRI Collection C	C-47	CONTROL	CON	M	6	11	41			N
SMRI Collection C	C-49	CONTROL	CON	M	6.6	27	42			N
SMRI Collection C	C-54	CONTROL	CON	M	6	27	58			N
SMRI Collection C	C-10	DEPRESSIVE DISORDER	MDD	F	6.2	32	44			Y
SMRI Collection C	C-2	DEPRESSIVE DISORDER	MDD	F	6	47	32			Y
SMRI Collection C	C-34	DEPRESSIVE DISORDER	MDD	F	6.3	25	42			N
SMRI Collection C	C-53	DEPRESSIVE DISORDER	MDD	F	5.8	28	56			N
SMRI Collection C	C-55	DEPRESSIVE DISORDER	MDD	F	6	33	30			Y
SMRI Collection C	C-7	DEPRESSIVE DISORDER	MDD	F	6.3	40	53			N
SMRI Collection C	C-14	DEPRESSIVE DISORDER	MDD	M	6.2	19	65			N
SMRI Collection C	C-30	DEPRESSIVE DISORDER	MDD	M	6.5	12	52			N
SMRI Collection C	C-32	DEPRESSIVE DISORDER	MDD	M	6.1	26	46			Y
SMRI Collection C	C-36	DEPRESSIVE DISORDER	MDD	M	6.3	26	51			Y
SMRI Collection C	C-44	DEPRESSIVE DISORDER	MDD	M	6	23	39			Y
SMRI Collection C	C-46	DEPRESSIVE DISORDER	MDD	M	6.2	7	42			Y
SMRI Collection C	C-50	DEPRESSIVE DISORDER	MDD	M	6.5	23	56			N
SMRI Collection C	C-56	DEPRESSIVE DISORDER	MDD	M	5.9	43	43			N
SMRI Collection C	C-57	DEPRESSIVE DISORDER	MDD	M	6.4	28	47			N
GSE101521	GSM2705366	non-psychiatric controls (CON)	CON	M	6.34	14	17		8.4
GSE101521	GSM2705367	non-psychiatric controls (CON)	CON	F	6.42	13	30		7.1
GSE101521	GSM2705368	non-psychiatric controls (CON)	CON	M	6.56	8	66		8.6
GSE101521	GSM2705369	non-psychiatric controls (CON)	CON	M	6.67	5.5	17		9
GSE101521	GSM2705370	non-psychiatric controls (CON)	CON	M	6.87	9.5	25		7.8
GSE101521	GSM2705371	non-psychiatric controls (CON)	CON	M	6.91	16	30		7.2
GSE101521	GSM2705372	non-psychiatric controls (CON)	CON	M	6.63	16	59		8
GSE101521	GSM2705373	non-psychiatric controls (CON)	CON	M	5.93	12.5	56		5.4
GSE101521	GSM2705374	non-psychiatric controls (CON)	CON	F	6.07	9	16		6.2
GSE101521	GSM2705376	non-psychiatric controls (CON)	CON	M	6.53	13	18		6.6
GSE101521	GSM2705377	non-psychiatric controls (CON)	CON	M	6.54	9	16		7.2
GSE101521	GSM2705378	non-psychiatric controls (CON)	CON	M	6.92	16.5	36		7.8
GSE101521	GSM2705379	non-psychiatric controls (CON)	CON	M	6.83	11	25		NA
GSE101521	GSM2705382	non-psychiatric controls (CON)	CON	M	6.72	14	18		7.7
GSE101521	GSM2705390	non-psychiatric controls (CON)	CON	M	6.17	19	70		6.2
GSE101521	GSM2705392	non-psychiatric controls (CON)	CON	M	6.42	6	55		5.9
GSE101521	GSM2705394	non-psychiatric controls (CON)	CON	M	6.65	19	28		6.8
GSE101521	GSM2705395	non-psychiatric controls (CON)	CON	M	6.6	18	80		2.9
GSE101521	GSM2705397	non-psychiatric controls (CON)	CON	M	6.6	7	34		7
GSE101521	GSM2705398	non-psychiatric controls (CON)	CON	M	6.2	9	75		5.5
GSE101521	GSM2705399	non-psychiatric controls (CON)	CON	F	6.7	7	51		6.9
GSE101521	GSM2705404	non-psychiatric controls (CON)	CON	M	7.07	11	18		4.9
GSE101521	GSM2705407	non-psychiatric controls (CON)	CON	F	6.08	19	56		7.2
GSE101521	GSM2705408	non-psychiatric controls (CON)	CON	M	6.59	24	61		8.3
GSE101521	GSM2705409	non-psychiatric controls (CON)	CON	M	6.16	17	51		6.8
GSE101521	GSM2705411	non-psychiatric controls (CON)	CON	M	6	13	66		8.6
GSE101521	GSM2705417	non-psychiatric controls (CON)	CON	F	6.8	17	54		5.9
GSE101521	GSM2705423	non-psychiatric controls (CON)	CON	M	6.63	15	67		8.7
GSE101521	GSM2705424	non-psychiatric controls (CON)	CON	F	5.7	15	67		8.1
GSE101521	GSM2705375	DSM-IV major depressive disorder suicides (MDD-S)	MDD	F	6.95	18	59		3.1
GSE101521	GSM2705380	DSM-IV major depressive disorder suicides (MDD-S)	MDD	M	6.43	18	13		6
GSE101521	GSM2705381	DSM-IV major depressive disorder suicides (MDD-S)	MDD	M	6.77	17.5	17		7.5
GSE101521	GSM2705383	DSM-IV major depressive disorder suicides (MDD-S)	MDD	M	6.85	24	19		7.2
GSE101521	GSM2705384	DSM-IV major depressive disorder suicides (MDD-S)	MDD	F	6.33		61		6.5
GSE101521	GSM2705385	DSM-IV major depressive disorder suicides (MDD-S)	MDD	M	6.2	10	64		7.1
GSE101521	GSM2705386	DSM-IV major depressive disorder suicides (MDD-S)	MDD	F	6.26	24	61		6.8
GSE101521	GSM2705387	DSM-IV major depressive disorder suicides (MDD-S)	MDD	F	6.55	5	65		6.7
GSE101521	GSM2705388	DSM-IV major depressive disorder suicides (MDD-S)	MDD	M	6.5	16	17		6.9
GSE101521	GSM2705389	DSM-IV major depressive disorder suicides (MDD-S)	MDD	M	6.22	24	70		4.6
GSE101521	GSM2705391	DSM-IV major depressive disorder suicides (MDD-S)	MDD	M	6.24	27	30		6.9
GSE101521	GSM2705393	DSM-IV major depressive disorder suicides (MDD-S)	MDD	F	6.25	6	65		3.4
GSE101521	GSM2705396	DSM-IV major depressive disorder suicides (MDD-S)	MDD	M	6.6	22	83		5.6
GSE101521	GSM2705400	DSM-IV major depressive disorder non-suicides (MDD)	MDD	M	6.53	12.5	19		8
GSE101521	GSM2705401	DSM-IV major depressive disorder non-suicides (MDD)	MDD	M	6	18	67		7.9
GSE101521	GSM2705402	DSM-IV major depressive disorder non-suicides (MDD)	MDD	M	6.76	17	53		7.3
GSE101521	GSM2705403	DSM-IV major depressive disorder suicides (MDD-S)	MDD	M	6.37	21	62		8.6
GSE101521	GSM2705405	DSM-IV major depressive disorder non-suicides (MDD)	MDD	M	6.84	23	69		7.6
GSE101521	GSM2705406	DSM-IV major depressive disorder suicides (MDD-S)	MDD	M	6.6	11	25		8.4
GSE101521	GSM2705410	DSM-IV major depressive disorder non-suicides (MDD)	MDD	M	6.7	16	62		7.8
GSE101521	GSM2705412	DSM-IV major depressive disorder non-suicides (MDD)	MDD	M	6.2	10	66		5.7
GSE101521	GSM2705413	DSM-IV major depressive disorder suicides (MDD-S)	MDD	F	6.3	7	69		7
GSE101521	GSM2705414	DSM-IV major depressive disorder non-suicides (MDD)	MDD	F	6	13	68		5.3
GSE101521	GSM2705415	DSM-IV major depressive disorder suicides (MDD-S)	MDD	M	6.3	9	73		6.8
GSE101521	GSM2705416	DSM-IV major depressive disorder suicides (MDD-S)	MDD	M	6.7	16	52		8.2
GSE101521	GSM2705418	DSM-IV major depressive disorder non-suicides (MDD)	MDD	F	6.4	9	57		8.2
GSE101521	GSM2705419	DSM-IV major depressive disorder suicides (MDD-S)	MDD	F	5.5	6	60		6.3
GSE101521	GSM2705420	DSM-IV major depressive disorder suicides (MDD-S)	MDD	F	6.4	19	61		8.6
GSE101521	GSM2705421	DSM-IV major depressive disorder suicides (MDD-S)	MDD	M	6.3	21	67		NA
GSE101521	GSM2705422	DSM-IV major depressive disorder non-suicides (MDD)	MDD	F	6.23	17	58		8.6
GSE53987	GSM1304871	control	CON	F	6.6	7.8	51		7.2
GSE53987	GSM1304872	control	CON	F	6.4	14.5	36		8
GSE53987	GSM1304873	control	CON	F	6.5	18.5	65		7
GSE53987	GSM1304876	control	CON	F	7.1	22.6	52		7
GSE53987	GSM1304877	control	CON	F	6.4	22.7	58		6.3
GSE53987	GSM1304878	control	CON	F	6.8	16.6	40		7.9
GSE53987	GSM1304879	control	CON	F	6.6	15.4	41		8.5
GSE53987	GSM1304882	control	CON	F	6.8	24.5	39		8.2
GSE53987	GSM1304886	control	CON	F	6.6	18.8	58		7.2
GSE53987	GSM1304870	control	CON	M	6.6	24.2	51		7.8
GSE53987	GSM1304874	control	CON	M	6.1	28	55		6.8
GSE53987	GSM1304875	control	CON	M	6.8	20.1	22		7.1
GSE53987	GSM1304880	control	CON	M	6.5	21.2	49		7.8
GSE53987	GSM1304881	control	CON	M	6.6	21.68	48		7.3
GSE53987	GSM1304883	control	CON	M	6.5	24.5	48		7
GSE53987	GSM1304884	control	CON	M	6.6	13.8	43		7.6
GSE53987	GSM1304885	control	CON	M	6.8	11.8	68		6.1
GSE53987	GSM1304887	control	CON	M	6.7	22.3	43		7.9
GSE53987	GSM1304955	control	CON	M	6.3	22	46		6.6
GSE53987	GSM1304889	major depressive disorder	MDD	F	6.7	11.9	53		8.1
GSE53987	GSM1304890	major depressive disorder	MDD	F	6.4	13.4	26		7.5
GSE53987	GSM1304891	major depressive disorder	MDD	F	6.5	10.3	52		6.6
GSE53987	GSM1304894	major depressive disorder	MDD	F	6.4	23.4	49		6.2
GSE53987	GSM1304895	major depressive disorder	MDD	F	6.2	17.9	54		6.1
GSE53987	GSM1304896	major depressive disorder	MDD	F	6.6	24.8	28		8.2
GSE53987	GSM1304899	major depressive disorder	MDD	F	6.6	22.2	40		8
GSE53987	GSM1304902	major depressive disorder	MDD	F	6.6	22.3	47		6.5
GSE53987	GSM1304888	major depressive disorder	MDD	M	6.5	24.6	51		7.7
GSE53987	GSM1304892	major depressive disorder	MDD	M	6.5	26	62		6.8
GSE53987	GSM1304893	major depressive disorder	MDD	M	6.9	26.6	29		7.8
GSE53987	GSM1304897	major depressive disorder	MDD	M	6.4	14.3	42		6.2
GSE53987	GSM1304898	major depressive disorder	MDD	M	6.5	19.3	44		6.3
GSE53987	GSM1304900	major depressive disorder	MDD	M	6.6	24	47		5.5
GSE53987	GSM1304901	major depressive disorder	MDD	M	6.6	13	59		7.2
GSE53987	GSM1304903	major depressive disorder	MDD	M	6.6	24.4	34		8.4
GSE53987	GSM1304904	major depressive disorder	MDD	M	7.3	28.3	51		7
GSE53987	GSM1304968	major depressive disorder	MDD	M	6.5	11	44		7.2
GSE35977	GSM878384	unaffected	CON	F	6.72	45	50
GSE35977	GSM878401	unaffected	CON	F	6.2	10	45
GSE35977	GSM878409	unaffected	CON	F	6.46	58	40
GSE35977	GSM878425	unaffected	CON	F	6.7	28	40
GSE35977	GSM878428	unaffected	CON	F	6	33	40
GSE35977	GSM878449	unaffected	CON	F	6.87	24	35
GSE35977	GSM878456	unaffected	CON	F	6.59	28	45
GSE35977	GSM878472	unaffected	CON	F	6.52	29	35
GSE35977	GSM878478	unaffected	CON	F	6	26	55
GSE35977	GSM878481	unaffected	CON	F	6	26	55
GSE35977	GSM878494	unaffected	CON	F	5.8	40	35
GSE35977	GSM878515	unaffected	CON	F	6.6	23	35
GSE35977	GSM878519	unaffected	CON	F	6.3	25	45
GSE35977	GSM878528	unaffected	CON	F	6.2	42	30
GSE35977	GSM878531	unaffected	CON	F	6.3	13	70
GSE35977	GSM878376	unaffected	CON	M	6.81	21	45
GSE35977	GSM878385	unaffected	CON	M	6.7	31	55
GSE35977	GSM878389	unaffected	CON	M	7.03	24	30
GSE35977	GSM878391	unaffected	CON	M	6.93	23	50
GSE35977	GSM878395	unaffected	CON	M	6.48	22	35
GSE35977	GSM878397	unaffected	CON	M	6.81	18	45
GSE35977	GSM878410	unaffected	CON	M	6.7	52	35
GSE35977	GSM878417	unaffected	CON	M	6.91	24	50
GSE35977	GSM878419	unaffected	CON	M	6.8	47	60
GSE35977	GSM878420	unaffected	CON	M	6.13	11	30
GSE35977	GSM878423	unaffected	CON	M	6.91	37	40
GSE35977	GSM878431	unaffected	CON	M	6	28	55
GSE35977	GSM878432	unaffected	CON	M	6.71	22	50
GSE35977	GSM878433	unaffected	CON	M	6.7	31	50
GSE35977	GSM878434	unaffected	CON	M	6.5	13	35
GSE35977	GSM878435	unaffected	CON	M	6.67	38	40
GSE35977	GSM878439	unaffected	CON	M	6.4	9	55
GSE35977	GSM878446	unaffected	CON	M	6.67	31	45
GSE35977	GSM878450	unaffected	CON	M	6.5	46	50
GSE35977	GSM878452	unaffected	CON	M	6.6	11	45
GSE35977	GSM878454	unaffected	CON	M	6.57	13	30
GSE35977	GSM878458	unaffected	CON	M	6.94	29	45
GSE35977	GSM878463	unaffected	CON	M	6.75	49	50
GSE35977	GSM878465	unaffected	CON	M	6.86	31	50
GSE35977	GSM878469	unaffected	CON	M	6.57	36	45
GSE35977	GSM878490	unaffected	CON	M	6.5	28	50
GSE35977	GSM878492	unaffected	CON	M	6.2	28	55
GSE35977	GSM878493	unaffected	CON	M	6.2	22	50
GSE35977	GSM878509	unaffected	CON	M	6	11	40
GSE35977	GSM878510	unaffected	CON	M	6	27	60
GSE35977	GSM878532	unaffected	CON	M	6.4	26	60
GSE35977	GSM878533	unaffected	CON	M	6.4	10	45
GSE35977	GSM878535	unaffected	CON	M	6.6	27	40
GSE35977	GSM878536	unaffected	CON	M	6.5	8	50
GSE35977	GSM878485	depression	MDD	F	6.3	40	55
GSE35977	GSM878506	depression	MDD	F	6.2	32	45
GSE35977	GSM878516	depression	MDD	F	5.8	28	55
GSE35977	GSM878523	depression	MDD	F	6	47	30
GSE35977	GSM878529	depression	MDD	F	6	33	30
GSE35977	GSM878534	depression	MDD	F	6.3	25	40
GSE35977	GSM878486	depression	MDD	M	6.3	26	50
GSE35977	GSM878500	depression	MDD	M	6.2	7	40
GSE35977	GSM878501	depression	MDD	M	6.4	28	45
GSE35977	GSM878502	depression	MDD	M	6	23	40
GSE35977	GSM878513	depression	MDD	M	6.2	19	65
GSE35977	GSM878517	depression	MDD	M	6.5	12	50
GSE35977	GSM878525	depression	MDD	M	6.5	23	55
GSE35977	GSM878527	depression	MDD	M	5.9	43	45
Rajkowaska2005	16	Control Subjects	CON	M	6.82	24	71			N
Rajkowaska2005	17	Control Subjects	CON	M	6.78	21.5	58			N
Rajkowaska2005	18	Control Subjects	CON	M	6.7	18	69			N
Rajkowaska2005	19	Control Subjects	CON	M	6.56	24	77			N
Rajkowaska2005	20	Control Subjects	CON	M	6.81	20	70			N
Rajkowaska2005	21	Control Subjects	CON	F	6.78	21	80			N
Rajkowaska2005	22	Control Subjects	CON	F	6.81	18	86			N
Rajkowaska2005	23	Control Subjects	CON	M	6.96	24	67			N
Rajkowaska2005	24	Control Subjects	CON	F	6.74	19	60			N
Rajkowaska2005	25	Control Subjects	CON	M	6.67	24	73			N
Rajkowaska2005	26	Control Subjects	CON	F	6.43	31.75	75			N
Rajkowaska2005	1	MDD	MDD	M	6.23	21	86	30		Y
Rajkowaska2005	2	MDD	MDD	M	6.78	33	81	0.4		Y
Rajkowaska2005	3	MDD	MDD	M	6.46	12	82	60		Y
Rajkowaska2005	4	MDD	MDD	M	6.57	10	73	5		Y
Rajkowaska2005	5	MDD	MDD	F	6.94	25	78	5		Y
Rajkowaska2005	6	MDD	MDD	F	6.61	19	72	0.75		Y
Rajkowaska2005	7	MDD	MDD	M	6.74	26.5	78	0.6		Y
Rajkowaska2005	8	MDD	MDD	M	6.67	25	74	24		Y
Rajkowaska2005	9	MDD	MDD	F	6.56	17	72	1		N
Rajkowaska2005	10	MDD	MDD	F	6.57	17	73	51		N
Rajkowaska2005	11	MDD	MDD	M	6.68	26	78	22		N
Rajkowaska2005	12	MDD	MDD	F	6.56	24	87	18		N
Rajkowaska2005	13	MDD	MDD	M	6.52	17	67	30		N
Rajkowaska2005	14	MDD	MDD	F	6.69	17	67	32		N
Rajkowaska2005	15	MDD	MDD	F	6.32	24	63	30		N
Shelton2009	567	Control	CON	F	6.77	15	46			N
Shelton2009	1282	Control	CON	F	6.84	24.5	39			N
Shelton2009	818	Control	CON	F	7.06	24	67			N
Shelton2009	739	Control	CON	M	6.52	15.8	40			N
Shelton2009	841	Control	CON	M	7.18	21.2	70			N
Shelton2009	510	Control	CON	M	6.51	12.4	63			N
Shelton2009	685	Control	CON	M	7.06	14.5	56			N
Shelton2009	604	Control	CON	M	7.08	19.3	39			N
Shelton2009	585	Control	CON	M	6.67	16	26			N
Shelton2009	694	Control	CON	M	6.73	20.7	38			N
Shelton2009	615	Control	CON	M	6.39	7.2	62			N
Shelton2009	902	Control	CON	M	6.74	23.6	60			N
Shelton2009	700	Control	CON	M	6.95	26.1	42			N
Shelton2009	10003	Control	CON	M	6.54	21.2	49			N
Shelton2009	871	Control	CON	M	6.33	16.5	28			N
Shelton2009	1047	Control	CON	M	6.63	13.8	43			N
Shelton2009	643	Control	CON	M	6.23	24	50			N
Shelton2009	789	Control	CON	M	7.04	20	22			N
Shelton2009	1067	Control	CON	M	6.55	6.5	49			N
Shelton2009	857	Control	CON	M	6.54	16.6	48			N
Shelton2009	735	MDD	MDD	F	6.84	14	40			N
Shelton2009	1221	MDD	MDD	F	6.61	24.8	28			N
Shelton2009	10028	MDD	MDD	F	6.66	23.1	72			Y
Shelton2009	511	MDD	MDD	M	6.91	17.9	43			N
Shelton2009	596	MDD	MDD	M	6.88	20.5	68			Y
Shelton2009	600	MDD	MDD	M	6.72	9.9	63			Y
Shelton2009	613	MDD	MDD	M	6.95	15.6	59			Y
Shelton2009	614	MDD	MDD	M	6.67	19.5	39			Y
Shelton2009	628	MDD	MDD	M	6.73	21.6	26			Y
Shelton2009	668	MDD	MDD	M	7	24.3	34			Y
Shelton2009	699	MDD	MDD	M	6.71	5.5	65			Y
Shelton2009	927	MDD	MDD	M	6.11	24.9	58			N
Shelton2009	949	MDD	MDD	M	6.23	25	38			N
Shelton2009	1013	MDD	MDD	M	6.27	16.1	46			Y
Shelton2009	1017	MDD	MDD	M	5.69	18.8	27			N
Shelton2009	1028	MDD	MDD	M	6.18	14.5	39			Y
Shelton2009	1053	MDD	MDD	M	6.57	24	47			N
Shelton2009	1131	MDD	MDD	M	6.92	26.6	29			Y
Shelton2009	1186	MDD	MDD	M	6.25	6.6	45			N
Shelton2009	1215	MDD	MDD	M	6.54	11	44			N
Dwivedi2003	32	-	CON	F	5.7	30	63			N
Dwivedi2003	38	-	CON	F	5.6	23	65			N
Dwivedi2003	40	-	CON	F	6.5	7	40			N
Dwivedi2003	42	-	CON	F	6.2	23	42			N
Dwivedi2003	29	-	CON	M	6.5	22	45			N
Dwivedi2003	30	-	CON	M	6.2	19	22			N
Dwivedi2003	31	-	CON	M	5.6	20	83			N
Dwivedi2003	33	-	CON	M	5.6	8	31			N
Dwivedi2003	34	-	CON	M	5.6	24	35			N
Dwivedi2003	35	-	CON	M	6	15	33			N
Dwivedi2003	36	-	CON	M	6.6	5	37			N
Dwivedi2003	37	-	CON	M	6.3	24	37			N
Dwivedi2003	39	-	CON	M	5.8	16	38			N
Dwivedi2003	41	-	CON	M	6.7	15	23			N
Dwivedi2003	43	-	CON	M	6.2	9	46			N
Dwivedi2003	44	-	CON	M	6.1	26	48			N
Dwivedi2003	45	-	CON	M	6.3	30	52			N
Dwivedi2003	46	-	CON	M	6.1	9.5	37			N
Dwivedi2003	47	-	CON	M	5.7	17.5	43			N
Dwivedi2003	48	-	CON	M	6.2	24	41			N
Dwivedi2003	49	-	CON	M	5.8	27	41			N
Dwivedi2003	17	No psychiatric illness	CON	M	6.1	7	50			Y
Dwivedi2003	18	No psychiatric illness	CON	M	6.6	22	24			Y
Dwivedi2003	22	No psychiatric illness	CON	M	6.3	12	41			Y
Dwivedi2003	1	Major depression	MDD	F	5.3	16	22			Y
Dwivedi2003	6	Major depression	MDD	F	6.5	10	36			Y
Dwivedi2003	7	Major depression	MDD	F	5.9	27	41			Y
Dwivedi2003	8	Major depression	MDD	F	5.6	11	44			Y
Dwivedi2003	9	Major depression	MDD	F	6.1	16	46			Y
Dwivedi2003	10	Major depression	MDD	F	5.3	21	46			Y
Dwivedi2003	2	Major depression	MDD	M	5.6	7	24			Y
Dwivedi2003	3	Major depression	MDD	M	6.1	17	21			Y
Dwivedi2003	4	Major depression	MDD	M	6.4	24	27			Y
Dwivedi2003	5	Major depression	MDD	M	6.3	24	38			Y
Dwivedi2003	11	Major depression	MDD	M	6.1	23	53			Y
Karolewicz2004	KS18a	None	CON	F	6.74	24	41
Karolewicz2004	IIa,b	None	CON	F	7.01	15	27
Karolewicz2004	RRa,b	None	CON	M	6.47	17	37
Karolewicz2004	VVa,b	None	CON	M	6.52	19	54
Karolewicz2004	FF1a,b	None	CON	M	6.88	17	27
Karolewicz2004	HH1a,b	None	CON	M	6.87	17	54
Karolewicz2004	BB1a,b	None	CON	M	6.28	17	52
Karolewicz2004	KS6a,b	None	CON	M	6.58	22	43
Karolewicz2004	KS21a,b	None	CON	M	6.98	9	48
Karolewicz2004	KS23a,b	None	CON	M	6.78	21	58
Karolewicz2004	KS27a,b	None	CON	M	6.62	21	74
Karolewicz2004	KKa,b	None	CON	M	6.49	23	43
Karolewicz2004	TTa,b	MDD	MDD	F	6.52	24	38
Karolewicz2004	KS17a	MDD	MDD	F	6.84	27	45
Karolewicz2004	JJa,b	MDD	MDD	F	6.27	24	34
Karolewicz2004	WWa,b	MDD	MDD	M	6.24	30	65
Karolewicz2004	GG1a,b	MDD	MDD	M	6.91	18	30
Karolewicz2004	JJ1a,b	MDD	MDD	M	6.24	23	54
Karolewicz2004	DD1a,b	MDD	MDD	M	6.48	18	52
Karolewicz2004	KS8a,b	MDD	MDD	M	6.67	44	42
Karolewicz2004	KS12a,b	MDD	MDD	M	6.24	19	41
Karolewicz2004	KS24a,b	MDD	MDD	M	6.85	26	64
Karolewicz2004	KS28a,b	MDD	MDD	M	6.78	33	81
Karolewicz2004	MMa,b	MDD	MDD	M	6.96	20	36
GSE208338	9-037	CTL	CON	F	6.37	28	73.9		6.6	N
GSE208338	9-077	CTL	CON	F	6.45	40	62.1		7.7	N
GSE208338	9-083	CTL	CON	F	6.28	55	80.8		7.4	N
GSE208338	9-089	CTL	CON	F	6.4	60	36.2		7.5	N
GSE208338	9-135	CTL	CON	F	5.88	24	56.1		6.4	N
GSE208338	9-147	CTL	CON	F	6.32	17	77.6		6.7	N
GSE208338	9-175	CTL	CON	F	6.32	38	68.5		8.8	N
GSE208338	a-15-95.149	CTL	CON	F	6.37	43	66.2		9	N
GSE208338	a-24-98.232	CTL	CON	F	6.38	65	39.2		7.5	N
GSE208338	MU_9_017	CTL	CON	F	6.58	20.5	59.3		7.3	N
GSE208338	MU_9_025	CTL	CON	F	6.38	34	29.8		7.9	N
GSE208338	MU_9_125	CTL	CON	F	6.16	56	32.3		7.8	N
GSE208338	MU_9_167	CTL	CON	F	6.44	49.25	67		7.2	N
GSE208338	9-001	CTL	CON	M	6.38	26	49.8		7.8	N
GSE208338	9-029	CTL	CON	M	6.4	15.5	34.2		8	N
GSE208338	9-053	CTL	CON	M	6.46	15	29.3		7.4	N
GSE208338	9-061	CTL	CON	M	6.43	69	50		7.3	N
GSE208338	9-065	CTL	CON	M	6.5	66	62.7		6.5	N
GSE208338	9-069	CTL	CON	M	6.47	20.5	65.4		8.2	N
GSE208338	9-073	CTL	CON	M	6.4	27	34.8		8	N
GSE208338	9-086	CTL	CON	M	6.35	30.5	26.8		7.3	N
GSE208338	9-098	CTL	CON	M	6.15	35	25.2		7.4	N
GSE208338	9-113	CTL	CON	M	5.99	52	48.3		7.4	N
GSE208338	9-116	CTL	CON	M	6.25	45	43		7.5	N
GSE208338	9-119	CTL	CON	M	6.46	45	27.5		7.1	N
GSE208338	9-127	CTL	CON	M	5.86	27	30.8		6.8	N
GSE208338	9-129	CTL	CON	M	6.61	43	52.7		7.7	N
GSE208338	9-131	CTL	CON	M	6.19	44	38.7		7.9	N
GSE208338	9-151	CTL	CON	M	6.41	48.5	58.1		7	N
GSE208338	9-161	CTL	CON	M	6.71	26.5	42.4		9	N
GSE208338	9-163	CTL	CON	M	6.16	51.5	58.2		6.8	N
GSE208338	9-166	CTL	CON	M	6.52	33.75	52.5		7.3	N
GSE208338	9-170	CTL	CON	M	6.45	30.5	42.8		6.6	N
GSE208338	a-12-97.205	CTL	CON	M	6.59	69	64.5		8.6	N
GSE208338	a-18-94.105	CTL	CON	M	6.56	44.5	53.8		9	N
GSE208338	a-27-94.114	CTL	CON	M	6.58	51	22.6		8.6	N
GSE208338	a-3-98.228	CTL	CON	M	6.43	51	44		9.1	N
GSE208338	a-33-96.184	CTL	CON	M	6.21	39	72.5		8.5	N
GSE208338	a-36-97.206	CTL	CON	M	5.98	22	52.4		8.6	N
GSE208338	a-42-94.101	CTL	CON	M	6.4	65	50.2		8.8	N
GSE208338	a-45-96.195	CTL	CON	M	6.06	41	68.7		9.3	N
GSE208338	MU_9_005	CTL	CON	M	6.41	40.5	26.6		7.2	N
GSE208338	MU_9_009	CTL	CON	M	6.13	36	22.7		8.2	N
GSE208338	MU_9_013	CTL	CON	M	6.54	62.5	62.7		7.3	N
GSE208338	MU_9_021	CTL	CON	M	6.22	40.5	31.2		7.8	N
GSE208338	MU_9_033	CTL	CON	M	6.56	41	65.7		7.5	N
GSE208338	MU_9_049	CTL	CON	M	6.51	39	33.2		7.7	N
GSE208338	MU_9_057	CTL	CON	M	6.4	47	38		7	N
GSE208338	MU_9_101	CTL	CON	M	6.11	27.5	60.4		7.2	N
GSE208338	MU_9_104	CTL	CON	M	6.37	46.5	23.6		7.1	N
GSE208338	MU_9_107	CTL	CON	M	6.34	63	42		7.4	N
GSE208338	MU_9_123	CTL	CON	M	6.13	35	35.9		7.1	N
GSE208338	MU_9_133	CTL	CON	M	6.43	27	57		7.1	N
GSE208338	MU_9_139	CTL	CON	M	6.42	46	39.6		8.1	N
GSE208338	MU_9_157	CTL	CON	M	6.19	69.4	75.3		7	N
GSE208338	MU_9_159	CTL	CON	M	6.75	31.8	52.4		7.1	N
GSE208338	MU_9_165	CTL	CON	M	6.69	30.5	55.2		7.3	N
GSE208338	MU_9_168	CTL	CON	M	6.78	50	53		7	N
GSE208338	MU_9_169	CTL	CON	M	6.47	71.75	66.4		7.9	N
GSE208338	MU_9_171	CTL	CON	M	6.23	38.25	66.5		8.2	N
GSE208338	MU_9_172	CTL	CON	M	6.65	48	57		9.6	N
GSE208338	MU_9_173	CTL	CON	M	6.25	42.75	43.3		8.4	N
GSE208338	9-031	MDD	MDD	F	6.44	49	58		7.2	N
GSE208338	9-039	MDD	MDD	F	6.54	10.5	62.7		7.8	Y
GSE208338	9-047	MDD	MDD	F	6.38	27	79.3		7.9	N
GSE208338	9-085	MDD	MDD	F	6.49	16.7	77.3		7.6	Y
GSE208338	9-112	MDD	MDD	F	6.74	39	35.2		7.1	Y
GSE208338	9-115	MDD	MDD	F	6.54	40	53.5		7.5	Y
GSE208338	MU_9_019	MDD	MDD	F	6.42	36	61.2		7.9	Y
GSE208338	MU_9_027	MDD	MDD	F	6.46	63	52.8		7.2	Y
GSE208338	MU_9_067	MDD	MDD	F	6.55	45	27.2		7.8	Y
GSE208338	MU_9_082	MDD	MDD	F	6.85	50.5	50.8		7.4	Y
GSE208338	MU_9_100	MDD	MDD	F	6.44	24.5	87.3		7.1	N
GSE208338	MU_9_103	MDD	MDD	F	6.49	23.5	51.8		7.4	Y
GSE208338	9-003	MDD	MDD	M	6.36	44.5	39.6		6.2	Y
GSE208338	9-015	MDD	MDD	M	6.89	58	19.6		7.5	Y
GSE208338	9-079	MDD	MDD	M	6.71	41	51.4		7.4	Y
GSE208338	9-088	MDD	MDD	M	6.45	44.5	69.8		6.8	Y
GSE208338	9-094	MDD	MDD	M	6.6	47.75	55.2		7.7	Y
GSE208338	9-109	MDD	MDD	M	6.55	27	36.6		6.3	Y
GSE208338	MU_9_035	MDD	MDD	M	6.64	46	74.2		7.8	Y
GSE208338	MU_9_043	MDD	MDD	M	6.17	28	41.4		8.5	Y
GSE208338	MU_9_059	MDD	MDD	M	6.48	31.5	35		7.8	Y
GSE208338	MU_9_075	MDD	MDD	M	6.84	57.75	37.8		7.2	Y
GSE208338	MU_9_091	MDD	MDD	M	6.32	24	79.5		7.9	Y
GSE208338	MU_9_097	MDD	MDD	M	6.65	60.75	67.3		7.3	Y
GSE92538	101283	Control	CON	F	7.01	29.5	63			N
GSE92538	101309	Control	CON	F		14.5	70			N
GSE92538	101956	Control	CON	F		26.25	72			N
GSE92538	102038	Control	CON	F	6.54	24	73			N
GSE92538	102212	Control	CON	F	6.83	19.25	64			N
GSE92538	102420	Control	CON	F	6.63	20.5	70			N
GSE92538	102422	Control	CON	F		36	52			N
GSE92538	102785	Control	CON	F		17.5	62			N
GSE92538	104659	Control	CON	F		31.25	65			N
GSE92538	105141	Control	CON	F	6.99	24	60			N
GSE92538	105725	Control	CON	F	6.55	33.5	68			N
GSE92538	105976	Control	CON	F	6.3	20.5	47			N
GSE92538	106172	Control	CON	F	7.21	20	73			N
GSE92538	107131	Control	CON	F	7.51	15.5	73			N
GSE92538	107199	Control	CON	F	6.9	23	70			N
GSE92538	107886	Control	CON	F	7.1	27	48			N
GSE92538	108021	Control	CON	F	6.15	27	64			N
GSE92538	108030	Control	CON	F	6.73	41.25	47			N
GSE92538	108634	Control	CON	F	6.6	32	45			N
GSE92538	108858	Control	CON	F		26.25	78			N
GSE92538	109092	Control	CON	F	6.82	26.75	68			N
GSE92538	109103	Control	CON	F	7.11	20	62			N
GSE92538	109991	Control	CON	F	6.61	16.5	57			N
GSE92538	101091	Control	CON	M	6.64	14.5	53			N
GSE92538	101108	Control	CON	M	6.98	24.5	56			N
GSE92538	101244	Control	CON	M	6.97	27.25	32			N
GSE92538	101407	Control	CON	M	6.76	23	77			N
GSE92538	101431	Control	CON	M		36.5	71			N
GSE92538	101488	Control	CON	M	6.87	23	44			N
GSE92538	101736	Control	CON	M	6.06	23	52			N
GSE92538	101772	Control	CON	M	6.94	18.5	66			N
GSE92538	101811	Control	CON	M	7.02	26	58			N
GSE92538	101923	Control	CON	M	6.86	21	45			N
GSE92538	102194	Control	CON	M		23	55			N
GSE92538	102349	Control	CON	M	7.13	10.5	64			N
GSE92538	102440	Control	CON	M	6.38	13.5	59			N
GSE92538	102475	Control	CON	M	6.89	15	55			N
GSE92538	102539	Control	CON	M	6.68	31.25	49			N
GSE92538	102579	Control	CON	M	6.53	18.8	52			N
GSE92538	102623	Control	CON	M	7.15	18.2	30			N
GSE92538	102854	Control	CON	M	7.12	25.8	69			N
GSE92538	103068	Control	CON	M		36.5	67			N
GSE92538	103166	Control	CON	M	6.88	25	63			N
GSE92538	103262	Control	CON	M	6.76	32	35			N
GSE92538	103610	Control	CON	M	6.59	21	69			N
GSE92538	103984	Control	CON	M	6.59	6.5	19			N
GSE92538	103998	Control	CON	M	6.61	25	54			N
GSE92538	104126	Control	CON	M	6.79	20.2	48			N
GSE92538	105262	Control	CON	M		22.75	55			N
GSE92538	105476	Control	CON	M	7.07	45.5	40			N
GSE92538	105589	Control	CON	M	6.96	15	67			N
GSE92538	105669	Control	CON	M	7.02	30	39			N
GSE92538	105676	Control	CON	M	6.69	39.5	67			N
GSE92538	105928	Control	CON	M	6.97	22	18			N
GSE92538	105952	Control	CON	M	7.01	23.5	41			N
GSE92538	106049	Control	CON	M	7.18	35.5	55			N
GSE92538	106051	Control	CON	M	7.18	19	75			N
GSE92538	106229	Control	CON	M	6.76	12.25	40			N
GSE92538	106276	Control	CON	M	6.58	21	58			N
GSE92538	106293	Control	CON	M	6.31	15	72			N
GSE92538	106589	Control	CON	M	6.62	21	48			N
GSE92538	106679	Control	CON	M	6.62	7.25	77			N
GSE92538	106742	Control	CON	M	6.6	29	50			N
GSE92538	106798	Control	CON	M	7.25	22.7	63			N
GSE92538	106966	Control	CON	M	7.14	20.3	56			N
GSE92538	107032	Control	CON	M	6.68	15.25	58			N
GSE92538	107084	Control	CON	M	7.03	28	70			N
GSE92538	107309	Control	CON	M	7	0	79			N
GSE92538	108017	Control	CON	M	6.85	27.5	56			N
GSE92538	108022	Control	CON	M	6.4	8.5	59			N
GSE92538	108066	Control	CON	M	6.59	36	60			N
GSE92538	108291	Control	CON	M	6.5	11	63			N
GSE92538	108396	Control	CON	M		27.5	64			N
GSE92538	108425	Control	CON	M	6.55	24.5	64			N
GSE92538	108493	Control	CON	M	6.27	16.5	50			N
GSE92538	108632	Control	CON	M	6.87	13.75	25			N
GSE92538	108759	Control	CON	M	6.8	30	60			N
GSE92538	108778	Control	CON	M	6.63	25	78			N
GSE92538	108925	Control	CON	M	6.88	15	65			N
GSE92538	109170	Control	CON	M	7.25	21.75	71			N
GSE92538	109422	Control	CON	M	6.97	11	54			N
GSE92538	109779	Control	CON	M	7.1	26	43			N
GSE92538	109882	Control	CON	M	7.04	10	32			N
GSE92538	102432	Major Depressive Disorder	MDD	F	6.42	25.5	77			N
GSE92538	104630	Major Depressive Disorder	MDD	F	6.76	35	46			Y
GSE92538	105080	Major Depressive Disorder	MDD	F	6.68	15	80			N
GSE92538	105643	Major Depressive Disorder	MDD	F	6.95	37	48			Y
GSE92538	106149	Major Depressive Disorder	MDD	F	6.59	15.25	50			N
GSE92538	106355	Major Depressive Disorder	MDD	F	7.13	21	72			Y
GSE92538	107845	Major Depressive Disorder	MDD	F	7.16	19.5	53			Y
GSE92538	108700	Major Depressive Disorder	MDD	F	7.39	9.5	46			N
GSE92538	101032	Major Depressive Disorder	MDD	M	6.51	25	34			Y
GSE92538	101276	Major Depressive Disorder	MDD	M	6.33	21.5	77			N
GSE92538	101597	Major Depressive Disorder	MDD	M	7.05	32	66			N
GSE92538	101674	Major Depressive Disorder	MDD	M	6.72	26	65			N
GSE92538	101739	Major Depressive Disorder	MDD	M	7	36.5	49			N
GSE92538	101850	Major Depressive Disorder	MDD	M	6.58	23	52			Y
GSE92538	102362	Major Depressive Disorder	MDD	M	6.84	30.8	50			N
GSE92538	102482	Major Depressive Disorder	MDD	M	6.99	25.5	40			Y
GSE92538	102513	Major Depressive Disorder	MDD	M	7.19	35.5	49			Y
GSE92538	102608	Major Depressive Disorder	MDD	M	6.41	32	48			N
GSE92538	102636	Major Depressive Disorder	MDD	M	6.62	17.3	53			Y
GSE92538	103091	Major Depressive Disorder	MDD	M	6.84	36.5	57			Y
GSE92538	103625	Major Depressive Disorder	MDD	M	7.16	34.5	24			Y
GSE92538	103917	Major Depressive Disorder	MDD	M	7	27.5	31			Y
GSE92538	104349	Major Depressive Disorder	MDD	M	7.06	30.5	19			Y
GSE92538	104521	Major Depressive Disorder	MDD	M	7.13	32	34			Y
GSE92538	104851	Major Depressive Disorder	MDD	M	7.17	34	63			N
GSE92538	105506	Major Depressive Disorder	MDD	M	6.79	28	39			Y
GSE92538	105947	Major Depressive Disorder	MDD	M	6.9	13	56			Y
GSE92538	106256	Major Depressive Disorder	MDD	M		16	41			N
GSE92538	106917	Major Depressive Disorder	MDD	M	6.44	14.5	84			N
GSE92538	107061	Major Depressive Disorder	MDD	M	6.91	27.3	46			N
GSE92538	107185	Major Depressive Disorder	MDD	M	6.93	24	58			Y
GSE92538	107683	Major Depressive Disorder	MDD	M	6.82	16	52			N
GSE92538	107727	Major Depressive Disorder	MDD	M	7.11	18	19			Y
GSE92538	109120	Major Depressive Disorder	MDD	M	6.3	19	29			Y
GSE92538	109248	Major Depressive Disorder	MDD	M	7.07	33	28			Y
GSE92538	109257	Major Depressive Disorder	MDD	M	7.18	29	39			Y
GSE92538	109430	Major Depressive Disorder	MDD	M	6.71	29.6	34			N
GSE92538	109436	Major Depressive Disorder	MDD	M	6.47	30	62			N
GSE92538	109833	Major Depressive Disorder	MDD	M	6.87	36	36			N
GSE92538	109899	Major Depressive Disorder	MDD	M	7.04	34.5	35			N
GSE92538	109923	Major Depressive Disorder	MDD	M	7.25	29	47			Y
Sharma2022	1	Normal	CON	M	6.9	11	19			N
Sharma2022	2	Normal	CON	M	6.9	19	22			N
Sharma2022	3	Normal	CON	F	7.2	23	42			N
Sharma2022	4	Normal	CON	M	7.1	5	37			N
Sharma2022	5	Normal	CON	M	7.2	8	31			N
Sharma2022	6	Normal	CON	M	7.1	9	46			N
Sharma2022	7	Normal	CON	M	7	15	33			N
Sharma2022	8	Normal	CON	M	6.9	26	48			N
Sharma2022	9	Normal	CON	F	7	7	40			N
Sharma2022	10	Normal	CON	M	6.8	15	23			N
Sharma2022	11	Normal	CON	M	7.1	20	83			N
Sharma2022	12	Normal	CON	F	6.9	23	65			N
Sharma2022	13	Normal	CON	M	6.9	24	35			N
Sharma2022	14	Normal	CON	M	7.3	30	52			N
Sharma2022	15	Normal	CON	M	7	24	37			N
Sharma2022	16	Normal	CON	M	7.3	22	45			N
Sharma2022	17	Normal	CON	M	6.9	12	26			N
Sharma2022	18	Normal	CON	M	7	10	47			N
Sharma2022	19	Normal	CON	M	7.2	16	31			N
Sharma2022	20	Normal	CON	M	7.1	15	60			N
Sharma2022	21	Normal	CON	M	6.8	13	28			N
Sharma2022	22	Normal	CON	F	6.9	16	45			N
Sharma2022	23	Normal	CON	M	7	19	62			N
Sharma2022	24	Normal	CON	M	6.9	15	53			N
Sharma2022	1	MDD, Ethanol abuse	MDD	M	7	24	27			Y
Sharma2022	2	MDD, Ethanol abuse	MDD	F	7.2	11	44			Y
Sharma2022	3	MDD	MDD	F	7.1	10	36			Y
Sharma2022	4	MDD	MDD	M	7.1	7	24			Y
Sharma2022	5	MDD, Polysubstance Abuse	MDD	M	7	12	43			Y
Sharma2022	6	MDD	MDD	M	6.9	23	53			Y
Sharma2022	7	MDD, Ethanol abuse	MDD	F	7.1	27	41			Y
Sharma2022	8	MDD	MDD	F	7.3	16	22			Y
Sharma2022	9	MDD	MDD	F	6.9	21	46			Y
Sharma2022	10	MDD	MDD	F	7.2	18	36			Y
Sharma2022	11	MDD, Ethanol abuse	MDD	M	7	24	38			Y
Sharma2022	12	MDD, Panic disorder with agoraphobia	MDD	F	6.8	16	46			Y
Sharma2022	13	MDD	MDD	M	7	12	23			Y
Sharma2022	14	MDD	MDD	M	6.3	17	18			Y
Sharma2022	15	MDD	MDD	M	7.1	17	30			Y
Sharma2022	16	MDD, Ethanol abuse, Polysubstance abuse	MDD	M	6.2	18	19			Y
Sharma2022	17	MDD, Ethanol abuse, Opioid abuse	MDD	F	7.2	30	44			Y
Sharma2022	18	MDD, Ethanol abuse	MDD	F	7	27	74			Y
Sharma2022	19	MDD	MDD	M	6.8	14	25			Y
Sharma2022	20	MDD	MDD	M	6.9	23	23			Y
Sharma2022	21	MDD	MDD	M	6.9	19	63			Y
Sharma2022	22	MDD	MDD	M	7	22	67			Y
Sharma2022	23	MDD	MDD	F	7	20	40			Y
Sharma2022	24	MDD	MDD	M	7.1	26	53			Y
Dienel2023	686	Unaffected Comparison Subjects	CON	F	7.1	22.6	52		8.5	N
Dienel2023	789	Unaffected Comparison Subjects	CON	M	6.9	20.1	22		7.8	N
Dienel2023	795	Unaffected Comparison Subjects	CON	M	6.7	11.8	68		8.2	N
Dienel2023	838	Unaffected Comparison Subjects	CON	M	7.1	16.5	58		8.5	N
Dienel2023	840^	Unaffected Comparison Subjects	CON	F	6.7	15.4	41		9.1	N
Dienel2023	841	Unaffected Comparison Subjects	CON	M	7.3	21.2	70		7.2	N
Dienel2023	855	Unaffected Comparison Subjects	CON	M	7	11.4	62		8.4	N
Dienel2023	988	Unaffected Comparison Subjects	CON	M	6.7	22.5	82		8.4	N
Dienel2023	1031	Unaffected Comparison Subjects	CON	M	7	23.2	53		8.9	N
Dienel2023	1047	Unaffected Comparison Subjects	CON	M	6.6	13.8	43		9	N
Dienel2023	1081^	Unaffected Comparison Subjects	CON	F	6.8	14.9	57		9	N
Dienel2023	1086	Unaffected Comparison Subjects	CON	M	6.7	24.2	51		9.3	N
Dienel2023	1092	Unaffected Comparison Subjects	CON	F	6.7	16.6	40		8	N
Dienel2023	1153	Unaffected Comparison Subjects	CON	M	6.4	28	55		8	N
Dienel2023	1196^	Unaffected Comparison Subjects	CON	F	6.4	14.5	36		8.2	N
Dienel2023	1247	Unaffected Comparison Subjects	CON	F	6.2	22.7	58		8.4	N
Dienel2023	1282	Unaffected Comparison Subjects	CON	F	6.8	24.5	39		7.5	N
Dienel2023	1293	Unaffected Comparison Subjects	CON	F	6.5	18.5	65		7	N
Dienel2023	1298	Unaffected Comparison Subjects	CON	M	6.6	24.5	48		7.9	N
Dienel2023	1324	Unaffected Comparison Subjects	CON	M	6.8	22.3	43		7.3	N
Dienel2023	1355	Unaffected Comparison Subjects	CON	F	6.6	24.9	74		7	N
Dienel2023	1371	Unaffected Comparison Subjects	CON	M	6.2	13	33		8.5	N
Dienel2023	1374	Unaffected Comparison Subjects	CON	M	6.6	21.7	43		7.2	N
Dienel2023	1391	Unaffected Comparison Subjects	CON	F	6.5	7.8	51		7.1	N
Dienel2023	1394	Unaffected Comparison Subjects	CON	M	6.5	17.3	45		7.3	N
Dienel2023	1403^	Unaffected Comparison Subjects	CON	F	6.5	12.3	45		8.2	N
Dienel2023	1429	Unaffected Comparison Subjects	CON	M	6.8	23.9	44		7.5	N
Dienel2023	1444	Unaffected Comparison Subjects	CON	M	6.4	22	46		8.4	N
Dienel2023	1482	Unaffected Comparison Subjects	CON	M	6.5	20.2	25		9.1	N
Dienel2023	1489	Unaffected Comparison Subjects	CON	M	6.3	16.9	25		8.3	N
Dienel2023	1598	Unaffected Comparison Subjects	CON	M	6.8	23.8	50		7.8	N
Dienel2023	1605	Unaffected Comparison Subjects	CON	F	6.8	23.9	21		8.2	N
Dienel2023	1637	Unaffected Comparison Subjects	CON	M	6.9	16.6	46		8.2	N
Dienel2023	1694	Unaffected Comparison Subjects	CON	F	6.7	8.5	67		8.9	N
Dienel2023	1719	Unaffected Comparison Subjects	CON	M	6.4	25.5	48		7.9	N
Dienel2023	1770	Unaffected Comparison Subjects	CON	M	6.8	28.3	52		8.2	N
Dienel2023	1783^	Unaffected Comparison Subjects	CON	F	6.7	15.9	23		8.5	N
Dienel2023	1789	Unaffected Comparison Subjects	CON	F	6.8	13.7	53		8.5	N
Dienel2023	1792	Unaffected Comparison Subjects	CON	F	6.4	28.1	36		7.5	N
Dienel2023	10003	Unaffected Comparison Subjects	CON	M	6.5	21.2	49		8.4	N
Dienel2023	10019^	Unaffected Comparison Subjects	CON	F	6.6	19.3	41		7.6	N
Dienel2023	13082	Unaffected Comparison Subjects	CON	M	6.4	27.4	41		7.4	N
Dienel2023	13149	Unaffected Comparison Subjects	CON	F	6.3	7.6	46		7.9	N
Dienel2023	668	Major Depressive Disorder Subjects	MDD	M	6.8	24.4	34	0.6	8.1	Y	N
Dienel2023	698	Major Depressive Disorder Subjects	MDD	M	6.7	13	59	13	9.5	Y	N
Dienel2023	863	Major Depressive Disorder Subjects	MDD	M	7.2	28.3	51	7	8.3	N	N
Dienel2023	934	Major Depressive Disorder Subjects	MDD	F	6.4	17.9	54	28	8.2	N	Y
Dienel2023	967	Major Depressive Disorder Subjects	MDD	F	6.7	22.2	40	23	7.4	N	Y
Dienel2023	986	Major Depressive Disorder Subjects	MDD	F	6.7	11.9	53	20	8.7	N	Y
Dienel2023	1041	Major Depressive Disorder Subjects	MDD	F	6.6	10.3	52	34	8.4	N	Y
Dienel2023	1053*	Major Depressive Disorder Subjects	MDD	M	6.6	24	47	2	8.1	N	N
Dienel2023	1063	Major Depressive Disorder Subjects	MDD	M	6.6	21.7	80	1	8.8	N	N
Dienel2023	1071	Major Depressive Disorder Subjects	MDD	M	6.7	25.7	62	0.7	8.1	Y	N
Dienel2023	1124	Major Depressive Disorder Subjects	MDD	F	6.1	20.4	29	6	7	N	N
Dienel2023	1131	Major Depressive Disorder Subjects	MDD	M	6.8	26.6	29	1	8.5	Y	Y
Dienel2023	1143	Major Depressive Disorder Subjects	MDD	F	6.4	21.8	49	22	8.1	N	Y
Dienel2023	1157	Major Depressive Disorder Subjects	MDD	F	6.4	13.4	26	10	7.8	Y	Y
Dienel2023	1190	Major Depressive Disorder Subjects	MDD	F	6.4	22.3	47	11	8	Y	Y
Dienel2023	1204	Major Depressive Disorder Subjects	MDD	M	6.4	19.9	29	0.1	7.9	Y	N
Dienel2023	1215	Major Depressive Disorder Subjects	MDD	M	6.5	11	44	0.2	7.9	N	N
Dienel2023	1221	Major Depressive Disorder Subjects	MDD	F	6.6	24.8	28	16	7.2	N	Y
Dienel2023	1226	Major Depressive Disorder Subjects	MDD	M	6.5	19.3	44	15	7.5	N	Y
Dienel2023	1289	Major Depressive Disorder Subjects	MDD	F	6.3	25	46	34	7.3	N	N
Dienel2023	1312	Major Depressive Disorder Subjects	MDD	M	6.4	24.6	51	31	8.5	N	Y
Dienel2023	1392	Major Depressive Disorder Subjects	MDD	F	6.4	15.1	50	6	7.4	Y	N
Dienel2023	1396	Major Depressive Disorder Subjects	MDD	M	6.4	17.8	43	21	7.3	Y	Y
Dienel2023	1413	Major Depressive Disorder Subjects	MDD	M	6.5	17.4	52	34	8	Y	Y
Dienel2023	1416	Major Depressive Disorder Subjects	MDD	F	6.3	8.9	34	6	7.4	N	Y
Dienel2023	1490	Major Depressive Disorder Subjects	MDD	M	6.4	23.6	41	0.3	9.1	N	N
Dienel2023	1517	Major Depressive Disorder Subjects	MDD	M	6.8	26.5	46	0.3	8.2	Y	N
Dienel2023	1551	Major Depressive Disorder Subjects	MDD	M	6.6	25.4	49	5	7.6	N	Y
Dienel2023	1562	Major Depressive Disorder Subjects	MDD	F	6.6	23	58	4	8.2	N	N
Dienel2023	1575	Major Depressive Disorder Subjects	MDD	M	6.4	14.9	29	10	7.5	N	Y
Dienel2023	1617	Major Depressive Disorder Subjects	MDD	F	6.9	13.5	44	10	8.5	N	Y
Dienel2023	1636	Major Depressive Disorder Subjects	MDD	F	6.5	19.2	54	9	8.4	N	N
Dienel2023	1651	Major Depressive Disorder Subjects	MDD	M	6.5	26.2	49	16	8.2	N	Y
Dienel2023	1658	Major Depressive Disorder Subjects	MDD	M	6.5	9.7	52	31	8.7	N	Y
Dienel2023	1669	Major Depressive Disorder Subjects	MDD	F	6.1	10.6	34	10	8.1	N	Y
Dienel2023	1693	Major Depressive Disorder Subjects	MDD	F	6.5	9.9	36	18	8.1		Y
Dienel2023	1767	Major Depressive Disorder Subjects	MDD	M	6.7	16.1	40	5	8.6	N	Y
Dienel2023	1802	Major Depressive Disorder Subjects	MDD	M	6.8	25.3	65	6	8.8	Y	Y
Dienel2023	10010	Major Depressive Disorder Subjects	MDD	M	6.3	14.3	42	7	7.6	Y	Y
Dienel2023	10028	Major Depressive Disorder Subjects	MDD	F	6.6	23.1	72	5	7	Y	N
Dienel2023	13086	Major Depressive Disorder Subjects	MDD	M	6.7	25.4	42	2	7.7	N	N
Dienel2023	13173	Major Depressive Disorder Subjects	MDD	M	6.5	21	30	22	8.6	N	Y
Wang2017	1	Control	CON	M	6.8	24	37			N
Wang2017	2	Control	CON	M	7.1	24	35			N
Wang2017	3	Control	CON	M	6.8	22	45			N
Wang2017	4	Control	CON	F	6.8	12	45			N
Wang2017	5	Control	CON	F	6.7	23	24			N
Wang2017	6	Control	CON	M	6.9	10	47			N
Wang2017	7	Control	CON	F	6.9	19	37			N
Wang2017	8	Control	CON	M	6.7	16	31			N
Wang2017	9	Control	CON	M	7.1	13	28			N
Wang2017	10	Control	CON	M	6.8	13	28			N
Wang2017	11	Control	CON	M	6.9	16	77			N
Wang2017	12	MDD	MDD	M	7.1	14	65			N
Wang2017	13	MDD	MDD	F	6.9	8	55			N
Wang2017	14	MDD	MDD	M	6.8	11	24			N
Wang2017	15	MDD	MDD	M	6.7	36	39			N
Wang2017	16	MDD	MDD	M	6.6	20	46			N
Wang2017	17	MDD	MDD	M	7.2	20	59			N
Wang2017	18	MDD	MDD	F	6.8	22	29			N
Wang2017	19	MDD	MDD	M	6.8	23	49
Wang2017	20	MDD	MDD	M	6.5	24	58			N
Wang2017	21	MDD	MDD	M	6.9	9	59			N
Wang2017	22	MDD	MDD	M	6.9	24	49			N
Tripp2012	795	Control Group	CON	M	6.6	12	68		6.7
Tripp2012	615	Control Group	CON	M	6.4	7.2	62		7.8
Tripp2012	713	Control Group	CON	M	7	37.5	58		8.4
Tripp2012	736	Control Group	CON	M	6.9	15.5	54		8.3
Tripp2012	1031	Control Group	CON	M	6.8	23.1	53		8.2
Tripp2012	1086	Control Group	CON	M	6.8	24.2	51		8.1
Tripp2012	1122	Control Group	CON	M	6.7	15.4	55		7.9
Tripp2012	1047	Control Group	CON	M	6.9	12	43		9
Tripp2012	852	Control Group	CON	M	6.8	8	54		9.1
Tripp2012	1067	Control Group	CON	M	6.6	6	49		8.2
Tripp2012	604	Control Group	CON	M	7.1	19.3	39		8.6
Tripp2012	634	Control Group	CON	M	7	16	52		8.1
Tripp2012	551	Control Group	CON	M	6.4	7.2	62		7.8
Tripp2012	685	Control Group	CON	M	6.6	14	57		8
Tripp2012	789	Control Group	CON	M	7	20	22		7.4
Tripp2012	857	Control Group	CON	M	6.7	16.6	48		8.9
Tripp2012	1462	Control Group	CON	M	6.2	17.2	47		8.5
Tripp2012	1129	Control Group	CON	M	6.3	21	54		9
Tripp2012	1374	Control Group	CON	M	6.6	21.7	43		7.2
Tripp2012	1439	Control Group	CON	M	6.8	16.1	56		7.7
Tripp2012	1444	Control Group	CON	M	6.3	22	46		8.4
Tripp2012	1031	Control Group	CON	M	6.8	23.1	53		8.9
Tripp2012	1317	Control Group	CON	M	6.4	22.9	56		6.9
Tripp2012	1214	Control Group	CON	M	6.2	16.4	57		7.5
Tripp2012	1394	Control Group	CON	M	6.6	17.3	45		7.3
Tripp2012	1372	Control Group	CON	M	6.6	20.5	37		9
Tripp2012	731	Control Group	CON	F	6.2	10.5	63		8.2
Tripp2012	1270	Control Group	CON	F	6.7	19.7	73		7.7
Tripp2012	1293	Control Group	CON	F	6.6	18.5	65		7
Tripp2012	1466	Control Group	CON	F	6.7	20	64		8.8
Tripp2012	1247	Control Group	CON	F	6.4	22.7	58		8.4
Tripp2012	1282	Control Group	CON	F	6.8	24.5	39		7.5
Tripp2012	575	Control Group	CON	F	6.8	11.3	55		9.6
Tripp2012	1391	Control Group	CON	F	6.6	7.8	51		7.1
Tripp2012	686	Control Group	CON	F	7.1	22.6	52		8.5
Tripp2012	1034	Control Group	CON	F	6.1	8.5	23		7.8
Tripp2012	567	Control Group	CON	F	6.8	15	46		8.9
Tripp2012	546	Control Group	CON	F	6.7	23.5	37		8.6
Tripp2012	1092	Control Group	CON	F	6.8	16.6	40		8
Tripp2012	1403	Control Group	CON	F	6.7	12.3	45		8.2
Tripp2012	1318	Control Group	CON	F	6.7	18.8	58		7.4
Tripp2012	1196	Control Group	CON	F	6.4	14.5	36		8.2
Tripp2012	568	Control Group	CON	F	6.9	9.5	60		8.7
Tripp2012	10013	Control Group	CON	F	6.7	9.3	16		9
Tripp2012	840	Control Group	CON	F	6.8	15.4	41		9.1
Tripp2012	1280	Control Group	CON	F	6.7	23.5	50		7.7
Tripp2012	1099	Control Group	CON	F	6.5	9.1	24		8.6
Tripp2012	627	Control Group	CON	F	7.1	14.1	43		7
Tripp2012	818	Control Group	CON	F	7.1	24	67		8.4
Tripp2012	1081	Control Group	CON	F	6.8	14.9	57		9
Tripp2012	1355	Control Group	CON	F	6.6	24.9	74		7
Tripp2011	612	Control Subjects	CON	M	6.79	9.5	60		9	N
Tripp2011	1447	Control Subjects	CON	M	6.51	16.2	51		8.5	N
Sibille2011	10 003	Control Subjects	CON	M	6.5	21.2	49		8.4
Sibille2011	1298	Control Subjects	CON	M	6.5	24.5	48		7.9
Sibille2011	1324	Control Subjects	CON	M	6.7	22.3	43		7.3
Dowling2023	838	Unaffected Comparison Subjects	CON	M	7.1	16.5	58		8.5	N
Dowling2023	855	Unaffected Comparison Subjects	CON	M	7	11.4	62		8.4	N
Dowling2023	988	Unaffected Comparison Subjects	CON	M	6.7	22.5	82		8.4	N
Dowling2023	1153	Unaffected Comparison Subjects	CON	M	6.4	28	55		8	N
Dowling2023	1371	Unaffected Comparison Subjects	CON	M	6.2	13	33		8.5	N
Dowling2023	1429	Unaffected Comparison Subjects	CON	M	6.8	23.9	44		7.5	N
Dowling2023	1482	Unaffected Comparison Subjects	CON	M	6.5	20.2	25		9.1	N
Dowling2023	1489	Unaffected Comparison Subjects	CON	M	6.3	16.9	25		8.3	N
Dowling2023	1598	Unaffected Comparison Subjects	CON	M	6.8	23.8	50		7.8	N
Dowling2023	1605	Unaffected Comparison Subjects	CON	F	6.8	23.9	21		8.2	N
Dowling2023	1637	Unaffected Comparison Subjects	CON	M	6.9	16.6	46		8.2	N
Dowling2023	1694	Unaffected Comparison Subjects	CON	F	6.7	8.5	67		8.9	N
Dowling2023	1719	Unaffected Comparison Subjects	CON	M	6.4	25.5	48		7.9	N
Dowling2023	1770	Unaffected Comparison Subjects	CON	M	6.8	28.3	52		8.2	N
Dowling2023	1783^	Unaffected Comparison Subjects	CON	F	6.7	15.9	23		8.5	N
Dowling2023	1789	Unaffected Comparison Subjects	CON	F	6.8	13.7	53		8.5	N
Dowling2023	1792	Unaffected Comparison Subjects	CON	F	6.4	28.1	36		7.5	N
Dowling2023	10019^	Unaffected Comparison Subjects	CON	F	6.6	19.3	41		7.6	N
Dowling2023	13082	Unaffected Comparison Subjects	CON	M	6.4	27.4	41		7.4	N
Dowling2023	13149	Unaffected Comparison Subjects	CON	F	6.3	7.6	46		7.9	N
Tripp2012	598	Major Depression Group	MDD	M	7.3	5.9	69		8.8	Y	N
Tripp2012	600	Major Depression Group	MDD	M	6.7	9.9	63		7.1	Y	N
Tripp2012	698	Major Depression Group	MDD	M	6.8	13	59		9	Y	N
Tripp2012	783	Major Depression Group	MDD	M	6.5	11.5	63		8.8	N	Y
Tripp2012	809	Major Depression Group	MDD	M	6.9	20	50		8.5	N	N
Tripp2012	863	Major Depression Group	MDD	M	7.2	28.3	51		8.4	N	N
Tripp2012	926	Major Depression Group	MDD	M	7	19	56		7.3	N	N
Tripp2012	943	Major Depression Group	MDD	M	6.6	15.4	56		8.2	Y	Y
Tripp2012	1001	Major Depression Group	MDD	M	6.6	7.3	53		7.6	N	N
Tripp2012	1049	Major Depression Group	MDD	M	6.6	5.4	48		8.4	N	N
Tripp2012	1060	Major Depression Group	MDD	M	6.6	11.1	30		8.3	Y	N
Tripp2012	619	Major Depression Group	MDD	M	6.9	18.8	55		7.9	Y	U
Tripp2012	613	Major Depression Group	MDD	M	7	15.6	59		9.1	Y	Y
Tripp2012	505	Major Depression Group	MDD	M	7.1	12.8	57		8.9	Y	Y
Tripp2012	513	Major Depression Group	MDD	M	6.9	13.1	24		7	Y	U
Tripp2012	868	Major Depression Group	MDD	M	6.8	10.5	47		9.3	N	Y
Tripp2012	1013	Major Depression Group	MDD	M	6.3	16.1	46		8	Y	Y
Tripp2012	1161	Major Depression Group	MDD	M	6.6	15.9	57		7.6	N	Y
Tripp2012	1226	Major Depression Group	MDD	M	6.5	19.3	44		7.5	N	Y
Tripp2012	1253	Major Depression Group	MDD	M	6.8	12.5	58		8.1	N	Y
Tripp2012	1261	Major Depression Group	MDD	M	6.6	22.8	46		8.8	N	Y
Tripp2012	1312	Major Depression Group	MDD	M	6.5	24.6	51		8.1	N	Y
Tripp2012	1320	Major Depression Group	MDD	M	6.5	24.4	55		7.2	N	Y
Tripp2012	1389	Major Depression Group	MDD	M	6.6	16	61		8.4	N	Y
Tripp2012	10010	Major Depression Group	MDD	M	6.4	14.3	42		7.6	Y	Y
Tripp2012	10031	Major Depression Group	MDD	M	6.8	20	36		8.9	N	Y
Tripp2012	565	Major Depression Group	MDD	F	6.9	12.5	62		9.2	Y	Y
Tripp2012	860	Major Depression Group	MDD	F	6.2	23	74		8.1	N	Y
Tripp2012	1272	Major Depression Group	MDD	F	6.6	12.1	64		7.8	N	Y
Tripp2012	803	Major Depression Group	MDD	F	7	18	65		9	N	Y
Tripp2012	934	Major Depression Group	MDD	F	6.2	17.9	54		8.2	N	Y
Tripp2012	967	Major Depression Group	MDD	F	6.6	22.2	40		7.4	N	Y
Tripp2012	986	Major Depression Group	MDD	F	6.7	11.9	53		8.7	N	Y
Tripp2012	1041	Major Depression Group	MDD	F	6.5	10.3	52		8.4	N	Y
Tripp2012	1143	Major Depression Group	MDD	F	6.4	23.4	49		8.1	N	Y
Tripp2012	1157	Major Depression Group	MDD	F	6.4	13.4	26		7.8	Y	Y
Tripp2012	1190	Major Depression Group	MDD	F	6.6	22.3	47		8	Y	Y
Tripp2012	1221	Major Depression Group	MDD	F	6.6	24.8	28		7.2	N	Y
Tripp2012	1249	Major Depression Group	MDD	F	6.5	11.2	40		9	N	Y
Tripp2012	1254	Major Depression Group	MDD	F	6.4	12.8	39		9	Y	Y
Tripp2012	1271	Major Depression Group	MDD	F	6.4	18.6	50		8.6	N	Y
Tripp2012	1408	Major Depression Group	MDD	F	6.6	15.5	37		7	N	Y
Tripp2012	564	Major Depression Group	MDD	F	7	16.8	56		9.2	Y	N
Tripp2012	666	Major Depression Group	MDD	F	7.3	10	16		9.4	N	N
Tripp2012	1202	Major Depression Group	MDD	F	6.4	11.2	39		8	N	Y
Tripp2012	1289	Major Depression Group	MDD	F	6.3	25	46		7.3	N	N
Tripp2012	1315	Major Depression Group	MDD	F	7	12.4	28		7.9	Y	N
Tripp2012	1332	Major Depression Group	MDD	F	6.7	17.5	46		8.9	N	Y
Tripp2012	1356	Major Depression Group	MDD	F	6.1	20.6	60		8.5	N	Y
Tripp2012	1360	Major Depression Group	MDD	F	6.4	18.1	59		7.6	Y	N
Tripp2012	10028	Major Depression Group	MDD	F	6.7	23.1	72		7	Y	N
Sibille2011	1053	Major depressive disorder (MDD) subjects	MDD		6.6	24	47		8.1	N
Sibille2011	1215	Major depressive disorder (MDD) subjects	MDD		6.5	11	44		7.9	N
Sibille2011	698	Major depressive disorder (MDD) subjects	MDD		6.6	13	59		9	Y
Sibille2011	668	Major depressive disorder (MDD) subjects	MDD		6.6	24.3	34		8.1	Y
Sibille2011	1071	Major depressive disorder (MDD) subjects	MDD		6.5	25.6	62		8.1	Y
Sibille2011	1131	Major depressive disorder (MDD) subjects	MDD		6.9	26.6	29		8.5	Y
Dowling2023	1063	Major Depressive Disorder Subjects	MDD	M	6.6	21.7	80	1	8.8	N	N
Dowling2023	1124	Major Depressive Disorder Subjects	MDD	F	6.1	20.4	29	6	7	N	N
Dowling2023	1204	Major Depressive Disorder Subjects	MDD	M	6.4	19.9	29	0.1	7.9	Y	N
Dowling2023	1392	Major Depressive Disorder Subjects	MDD	F	6.4	15.1	50	6	7.4	Y	N
Dowling2023	1396	Major Depressive Disorder Subjects	MDD	M	6.4	17.8	43	21	7.3	Y	Y
Dowling2023	1413	Major Depressive Disorder Subjects	MDD	M	6.5	17.4	52	34	8	Y	Y
Dowling2023	1416	Major Depressive Disorder Subjects	MDD	F	6.3	8.9	34	6	7.4	N	Y
Dowling2023	1490	Major Depressive Disorder Subjects	MDD	M	6.4	23.6	41	0.3	9.1	N	N
Dowling2023	1517	Major Depressive Disorder Subjects	MDD	M	6.8	26.5	46	0.3	8.2	Y	N
Dowling2023	1551	Major Depressive Disorder Subjects	MDD	M	6.6	25.4	49	5	7.6	N	Y
Dowling2023	1562	Major Depressive Disorder Subjects	MDD	F	6.6	23	58	4	8.2	N	N
Dowling2023	1575	Major Depressive Disorder Subjects	MDD	M	6.4	14.9	29	10	7.5	N	Y
Dowling2023	1617	Major Depressive Disorder Subjects	MDD	F	6.9	13.5	44	10	8.5	N	Y
Dowling2023	1636	Major Depressive Disorder Subjects	MDD	F	6.5	19.2	54	9	8.4	N	N
Dowling2023	1651	Major Depressive Disorder Subjects	MDD	M	6.5	26.2	49	16	8.2	N	Y
Dowling2023	1658	Major Depressive Disorder Subjects	MDD	M	6.5	9.7	52	31	8.7	N	Y
Dowling2023	1669	Major Depressive Disorder Subjects	MDD	F	6.1	10.6	34	10	8.1	N	Y
Dowling2023	1693	Major Depressive Disorder Subjects	MDD	F	6.5	9.9	36	18	8.1	Undetermined	Y
Dowling2023	1767	Major Depressive Disorder Subjects	MDD	M	6.7	16.1	40	5	8.6	N	Y
Dowling2023	1802	Major Depressive Disorder Subjects	MDD	M	6.8	25.3	65	6	8.8	Y	Y
Dowling2023	13086	Major Depressive Disorder Subjects	MDD	M	6.7	25.4	42	2	7.7	N	N
Dowling2023	13173	Major Depressive Disorder Subjects	MDD	M	6.5	21	30	22	8.6	N	Y
Feyissa2009	1	Control	CON	M	6.74	25	35			N
Feyissa2009	2	Control	CON	M	6.98	19	30			N
Feyissa2009	3	Control	CON	M	6.86	23	33			N
Feyissa2009	4	Control	CON	F	7.01	15	27			N
Feyissa2009	5	Control	CON	M	6.49	23	43			N
Feyissa2009	6	Control	CON	M	5.93	13	37			N
Feyissa2009	7	Control	CON	M	6.95	11	46			N
Feyissa2009	8	Control	CON	M	6.87	17	54			N
Feyissa2009	9	Control	CON	F	6.39	28	67			N
Feyissa2009	10	Control	CON	F	6.7	26	69			N
Feyissa2009	11	Control	CON	M	6.81	20	70			N
Feyissa2009	12	Control	CON	M	6.62	21	74			N
Feyissa2009	13	Control	CON	M	6.79	6	59			N
Feyissa2009	14	Control	CON	M	6.61	24	34			N
Feyissa2010	4	Controls	CON	F	6.3	22	51			N
Feyissa2010	7	Controls	CON	M	6.7	26	69			N
Feyissa2009	1	MDD	MDD	M	6.96	11	36			Undetermined
Feyissa2009	2	MDD	MDD	M	6.24	19	41			N
Feyissa2009	3	MDD	MDD	M	6.91	18	30			Y
Feyissa2009	4	MDD	MDD	F	6.91	27	34			Y
Feyissa2009	5	MDD	MDD	M	6.27	29	45			Y
Feyissa2009	6	MDD	MDD	M	6.86	25	40			N
Feyissa2009	7	MDD	MDD	M	6.26	17	46			N
Feyissa2009	8	MDD	MDD	M	6.24	23	54			Y
Feyissa2009	9	MDD	MDD	F	6.62	24	42			Y
Feyissa2009	10	MDD	MDD	F	6.85	26	69			Y
Feyissa2009	11	MDD	MDD	M	6.67	25	74			Y
Feyissa2009	12	MDD	MDD	M	6.78	33	81			Y
Feyissa2009	13	MDD	MDD	M	6.31	20	60			Y
Feyissa2009	14	MDD	MDD	M	6.8	20	42			Y
Feyissa2010	3	Major Depression	MDD	F	6.32	25	40			N
Feyissa2010	4	Major Depression	MDD	F	6.47	28	50			N
Feyissa2010	7	Major Depression	MDD	M	6.85	26	64			N
Pandey2013	1	Normal	CON	M	6.14	6	19			N
Pandey2013	2	Normal	CON	M	6.54	6	16			N
Pandey2013	3	Normal	CON	M	5.64	8	16			N
Pandey2013	4	Normal	CON	M	5.9	12	19			N
Pandey2013	5	Normal	CON	M	5.19	NA	13			N
Pandey2013	6	Normal	CON	M	6.52	11	17			N
Pandey2013	7	Normal	CON	M	5.42	10	16			N
Pandey2013	8	Normal	CON	M	5.9	10	17			N
Pandey2013	9	Normal	CON	M	6.07	22	13			N
Pandey2013	10	Normal	CON	M	5.73	18	14			N
Pandey2013	11	Normal	CON	M	6.09	27	18			N
Pandey2013	12	Normal	CON	M	5.97	21	16			N
Pandey2013	13	Normal	CON	F	5.99	35	18			N
Pandey2013	14	Normal	CON	F	6.23	26	17			N
Pandey2013	15	Normal	CON	F	6.2	30	19			N
Pandey2013	16	Normal	CON	F	6.6	16	18			N
Pandey2013	17	Normal	CON	M	6.6	20	13			N
Pandey2013	18	Normal	CON	M	6.6	16	19			N
Pandey2013	19	Normal	CON	F	6.71	24	16			N
Pandey2013	20	Normal	CON	M	6.5	16	15			N
Pandey2013	21	Normal	CON	M	6.37	21	15			N
Pandey2013	22	Normal	CON	F	6.89	20	16			N
Pandey2013	24	Normal	CON	M	5.8	19	18			N
Pandey2013	18	No mental disorder	CON	F	6.44	11	15			Y
Pandey2013	19	No mental disorder	CON	M	5.9	7	17			Y
Pandey2013	20	No mental disorder	CON	M	6.17	20	16			Y
Pandey2013	21	No mental disorder	CON	F	6.31	18	16			Y
Pandey2013	22	No mental disorder	CON	M	6.18	16	15			Y
Pandey2013	23	No mental disorder	CON	M	6.44	22	14			Y
Pandey2013	3	Major depression	MDD	M	5.91	10	12			Y
Pandey2013	4	Major depression	MDD	M	5.33	11	15			Y
Pandey2013	5	Major depression, Hyperactivity attention deficit disorder	MDD	F	5.58	17	15			Y
Pandey2013	6	Adjustment disorder, Major depression	MDD	M	6.08	27	15			Y
Pandey2013	7	Major depression - single episode	MDD	M	6.3	17	18			Y
Pandey2013	8	Major depression, Ethanol abuse, Polysubstance abuse	MDD	M	6.2	18	19			Y
Pandey2013	9	Major depression - single episode, Ethanol abuse	MDD	F	6.59	20	15			Y
Pandey2013	10	Major depression - single episode, Ethanol abuse	MDD	M	6.66	23	17			Y
Pandey2018,2019	1	Normal	CON	M	6.9	11	19			N
Pandey2018,2019	2	Normal	CON	M	6.9	19	22			N
Pandey2018,2019	3	Normal	CON	F	7.2	23	42			N
Pandey2018,2019	4	Normal	CON	M	7.1	5	37			N
Pandey2018,2019	5	Normal	CON	M	7.2	8	31			N
Pandey2018,2019	6	Normal	CON	M	7.1	9	46			N
Pandey2018,2019	7	Normal	CON	M	7	15	33			N
Pandey2018,2019	8	Normal	CON	M	6.9	26	48			N
Pandey2018,2019	9	Normal	CON	F	7	7	40			N
Pandey2018,2019	10	Normal	CON	M	6.8	15	23			N
Pandey2018,2019	11	Normal	CON	M	7.1	20	83			N
Pandey2018,2019	12	Normal	CON	F	6.9	23	65			N
Pandey2018,2019	13	Normal	CON	M	6.9	24	35			N
Pandey2018,2019	14	Normal	CON	M	7.3	30	52			N
Pandey2018,2019	15	Normal	CON	M	7	24	37			N
Pandey2018,2019	16	Normal	CON	M	7.3	22	45			N
Pandey2018,2019	17	Normal	CON	M	6.9	12	26			N
Pandey2018,2019	18	Normal	CON	M	7	10	47			N
Pandey2018,2019	19	Normal	CON	M	7.2	16	31			N
Pandey2018,2019	20	Normal	CON	M	7.1	15	60			N
Pandey2018,2019	21	Normal	CON	M	6.8	13	28			N
Pandey2018,2019	22	Normal	CON	F	6.9	16	45			N
Pandey2018,2019	23	Normal	CON	M	7	19	62			N
Pandey2018,2019	24	Normal	CON	M	6.9	15	53			N
Singh2020	6	Normal	CON	M	6.9	16	38			N
Singh2020	9	Normal	CON	F	7.1	30	63			N
Singh2020	11	Normal	CON	F	6.9	23	72			N
Pandey2018,2019	1	MDD, Ethanol abuse	MDD	M	7	24	27			Y
Pandey2018,2019	2	MDD, Ethanol abuse	MDD	F	7.2	11	44			Y
Pandey2018,2019	3	MDD	MDD	F	7.1	10	36			Y
Pandey2018,2019	4	MDD	MDD	M	7.1	7	24			Y
Pandey2018,2019	5	MDD, Polysubstance Abuse	MDD	M	7	12	43			Y
Pandey2018,2019	6	MDD	MDD	M	6.9	23	53			Y
Pandey2018,2019	7	MDD, Ethanol abuse	MDD	F	7.1	27	41			Y
Pandey2018,2019	8	MDD	MDD	F	7.3	16	22			Y
Pandey2018,2019	9	MDD	MDD	F	6.9	21	46			Y
Pandey2018,2019	10	MDD	MDD	F	7.2	18	36			Y
Pandey2018,2019	11	MDD, Ethanol abuse	MDD	M	7	24	38			Y
Pandey2018,2019	12	MDD, Panic disorder with agoraphobia	MDD	F	6.8	16	46			Y
Pandey2018,2019	13	MDD	MDD	M	7	12	23			Y
Pandey2018,2019	14	MDD	MDD	M	6.3	17	18			Y
Pandey2018,2019	15	MDD	MDD	M	7.1	17	30			Y
Pandey2018,2019	16	MDD, Ethanol abuse, Polysubstance abuse	MDD	M	6.2	18	19			Y
Pandey2018,2019	17	MDD, Ethanol abuse, Opioid abuse	MDD	F	7.2	30	44			Y
Pandey2018,2019	18	MDD, Ethanol abuse	MDD	F	7	27	74			Y
Pandey2018,2019	19	MDD	MDD	M	6.8	14	25			Y
Pandey2018,2019	20	MDD	MDD	M	6.9	23	23			Y
Pandey2018,2019	21	MDD	MDD	M	6.9	19	63			Y
Pandey2018,2019	22	MDD	MDD	M	7	22	67			Y
Pandey2018,2019	23	MDD	MDD	F	7	20	40			Y
Pandey2018,2019	24	MDD	MDD	M	7.1	26	53			Y
Pandey2018,2019	1	MDD	MDD	M	6.9	14	65			N
Pandey2018,2019	2	MDD, Polysubstance abuse	MDD	F	6.4	8	55			N
Pandey2018,2019	3	MDD	MDD	M	6.3	4	71			N
Pandey2018,2019	4	MDD	MDD	F	6.7	7	74			N
Pandey2018,2019	5	MDD, Polysubstance abuse	MDD	M	7	11	14			N
Pandey2018,2019	6	MDD	MDD	M	6.8	36	39			N
Pandey2018,2019	7	MDD	MDD	M	7.1	20	46			N
Pandey2018,2019	8	MDD, Ethanol dependence	MDD	M	7	20	59			N
Pandey2018,2019	9	MDD, Ethanol abuse, Polysubstance abuse	MDD	F	6.9	23	46			N
Pandey2018,2019	10	MDD	MDD	F	6.9	22	29			N
Pandey2018,2019	11	MDD	MDD	M	7.1	24	49			N
Pandey2018,2019	12	MDD	MDD	F	6.5	26	47			N
Martín-Hernández2018	C1	Control	CON	M	7.1	11	30		8	N
Martín-Hernández2018	C10	Control	CON	M	6.33	24	54		N/A	N
Martín-Hernández2018	C11	Control	CON	F	6.44	22	38		7.6	N
Martín-Hernández2018	C12	Control	CON	M	6.2	18	51		N/A	N
Martín-Hernández2018	C13	Control	CON	M		18	36		9.2	N
Martín-Hernández2018	C14	Control	CON	M	6.81	14	41		N/A	N
Martín-Hernández2018	C15	Control	CON	M		13	31		8.2	N
Martín-Hernández2018	C2	Control	CON	M		17	23		7.1	N
Martín-Hernández2018	C3	Control	CON	M		27	42		N/A	N
Martín-Hernández2018	C4	Control	CON	M		4	33		9.1	N
Martín-Hernández2018	C5	Control	CON	F		55	28		N/A	N
Martín-Hernández2018	C6	Control	CON	M	6.82	30	45		6.3	N
Martín-Hernández2018	C7	Control	CON	M	6.74	20	58		6.2	N
Martín-Hernández2018	C8	Control	CON	F	6.21	11	50		8.2	N
Martín-Hernández2018	C9	Control	CON	M	6.15	15	47		7.4	N
Martín-Hernández2018	MDD 10	Case	MDD	M	6.19	22	56		N/A	Y
Martín-Hernández2018	MDD 11	Case	MDD	F	6.35	17	39		7.2	N
Martín-Hernández2018	MDD 12	Case	MDD	M	6.8	24	50		N/A	Y
Martín-Hernández2018	MDD 13	Case	MDD	M		18	34		9	Y
Martín-Hernández2018	MDD 14	Case	MDD	M	6.3	16	42		N/A	Y
Martín-Hernández2018	MDD 15	Case	MDD	M	6.33	16	32		7.1	Y
Martín-Hernández2018	MDD 2	Case	MDD	M	6.33	23	31		9	Y
Martín-Hernández2018	MDD 3	Case	MDD	M		15	43		N/A	Y
Martín-Hernández2018	MDD 4	Case	MDD	M		13	35		N/A	Y
Martín-Hernández2018	MDD 5	Case	MDD	F		26	26		N/A	Y
Martín-Hernández2018	MDD 6	Case	MDD	M		32	48		N/A	Y
Martín-Hernández2018	MDD 7	Case	MDD	M		31	59		N/A	Y
Martín-Hernández2018	MDD 8	Case	MDD	F	6.2	18	52		8.1	Y
Martín-Hernández2018	MDD 9	Case	MDD	M		15	48		7.9	N
Martín-Hernández2018	MDD1	Case	MDD	M	7.09	4	30		8	Y
Douillard-Guilloux2013	568	Control Group	CON	F	6.88	9.5	60		8.7
Douillard-Guilloux2013	10013	Control Group	CON	F	6.69	9.3	16		9
Douillard-Guilloux2013	1466	Control Group	CON	F	6.74	20	64		8.8
Douillard-Guilloux2013	1247	Control Group	CON	F	6.37	22.7	58		8.4
Douillard-Guilloux2013	1282	Control Group	CON	F	6.84	24.5	39		7.5
Douillard-Guilloux2013	575	Control Group	CON	F	6.81	11.3	55		9.6
Douillard-Guilloux2013	1391	Control Group	CON	F	6.57	7.8	51		7.1
Douillard-Guilloux2013	1034	Control Group	CON	F	6.11	8.5	23		7.8
Douillard-Guilloux2013	567	Control Group	CON	F	6.77	15	46		8.9
Douillard-Guilloux2013	840	Control Group	CON	F	6.8	15.4	41		9.1
Douillard-Guilloux2013	546	Control Group	CON	F	6.74	23.5	37		8.6
Douillard-Guilloux2013	1092	Control Group	CON	F	6.83	16.6	40		8
Douillard-Guilloux2013	1403	Control Group	CON	F	6.67	12.3	45		8.2
Douillard-Guilloux2013	1318	Control Group	CON	F	6.69	18.8	58		7.4
Douillard-Guilloux2013	1280	Control Group	CON	F	6.65	23.5	50		7.7
Douillard-Guilloux2013	1099	Control Group	CON	F	6.46	9.1	24		8.6
Douillard-Guilloux2013	627	Control Group	CON	F	7.09	14.1	43		7
Douillard-Guilloux2013	818	Control Group	CON	F	7.06	24	67		8.4
Douillard-Guilloux2013	1081	Control Group	CON	F	6.78	14.9	57		9
Douillard-Guilloux2013	1196	Control Group	CON	F	6.44	14.5	36		8.2
Douillard-Guilloux2013	1355	Control Group	CON	F	6.62	24.9	74		7
Douillard-Guilloux2016	686	Control Group	CON	F	7.1	22.6	52		8.5
Douillard-Guilloux2013	564	Major Depression Group	MDD	F	7.02	16.8	56		9.2	Y	N
Douillard-Guilloux2013	666	Major Depression Group	MDD	F	7.29	10	16		9.4	N	N
Douillard-Guilloux2013	803	Major Depression Group	MDD	F	6.96	18	65		9	N	Y
Douillard-Guilloux2013	934	Major Depression Group	MDD	F	6.2	17.9	54		8.2	N	Y
Douillard-Guilloux2013	967	Major Depression Group	MDD	F	6.56	22.2	40		7.4	N	Y
Douillard-Guilloux2013	986	Major Depression Group	MDD	F	6.7	11.9	53		8.7	N	Y
Douillard-Guilloux2013	1041	Major Depression Group	MDD	F	6.51	10.3	52		8.4	N	Y
Douillard-Guilloux2013	1157	Major Depression Group	MDD	F	6.4	13.4	26		7.8	Y	Y
Douillard-Guilloux2013	1190	Major Depression Group	MDD	F	6.55	22.3	47		8	Y	Y
Douillard-Guilloux2013	1202	Major Depression Group	MDD	F	6.39	11.2	39		8	N	Y
Douillard-Guilloux2013	1221	Major Depression Group	MDD	F	6.61	24.8	28		7.2	N	Y
Douillard-Guilloux2013	1249	Major Depression Group	MDD	F	6.52	11.2	40		9	N	Y
Douillard-Guilloux2013	1254	Major Depression Group	MDD	F	6.37	12.8	39		9	Y	Y
Douillard-Guilloux2013	1271	Major Depression Group	MDD	F	6.35	18.6	50		8.6	N	Y
Douillard-Guilloux2013	1289	Major Depression Group	MDD	F	6.27	25	46		7.3	N	N
Douillard-Guilloux2013	1315	Major Depression Group	MDD	F	7	12.4	28		7.9	Y	N
Douillard-Guilloux2013	1332	Major Depression Group	MDD	F	6.49	17.5	46		8.9	N	Y
Douillard-Guilloux2013	1356	Major Depression Group	MDD	F	6.06	20.6	60		8.5	N	Y
Douillard-Guilloux2013	1360	Major Depression Group	MDD	F	6.43	18.1	59		7.6	Y	N
Douillard-Guilloux2013	1408	Major Depression Group	MDD	F	6.56	15.5	37		7	N	Y
Douillard-Guilloux2013	10028	Major Depression Group	MDD	F	6.66	23.1	72		7	Y	N
Douillard-Guilloux2016	1143	Major Depression Group	MDD	F	6.4	23.4	46		8.1	N
Chandley2022	1a	Control cases	CON	M	6.5	17			7.3	N
Chandley2022	2a	Control cases	CON	M	6.5	26.5			6.5	N
Chandley2022	3a	Control cases	CON	M	7	19			6.8	N
Chandley2022	4a	Control cases	CON	M	6.8	6			7.6	N
Chandley2022	5a	Control cases	CON	M	6.4	31.5			6.4	N
Chandley2022	6a	Control cases	CON	M	6.7	23.5			7.4	N
Chandley2022	7a	Control cases	CON	M	6.6	23			6.9	N
Chandley2022	8a	Control cases	CON	M	6.3	16.4			7.3	N
Chandley2022	9a	Control cases	CON	M	6.3	19.8			7.4	N
Chandley2022	10a	Control cases	CON	M	7	14.6			7	N
Chandley2022	11aa	Control cases	CON	M	6.9	15.8			8.4	N
Chandley2022	12a	Control cases	CON	M	6.6	13.8			9	N
Chandley2022	13a	Control cases	CON	M	6.9	25			Unk	N
Chandley2022	14a	Control cases	CON	M	6.8	26.5			Unk	N
Chandley2022	15a	Control cases	CON	M	6.6	30.5			Unk	N
Chandley2022	16a	Control cases	CON	M	6.2	22			Unk	N
Chandley2022	17a	Control cases	CON	M	6.2	17.8			Unk	N
Chandley2022	18a	Control cases	CON	F	6.4	22.5			Unk	N
Chandley2022	19a	Control cases	CON	F	6.6	21			Unk	N
Chandley2022	20a	Control cases	CON	M	5.8	27			6.4	N
Chandley2022	21a	Control cases	CON	M		23			Unk	N
Chandley2022	22a	Control cases	CON	M	6.4	28			Unk	N
Chandley2022	1b	MDD/suicide cases	MDD	M	6.7	31.5			6.9	Y
Chandley2022	2b	MDD/suicide cases	MDD	M	6.5	18			5.8	Y
Chandley2022	3b	MDD/suicide cases	MDD	M	6.7	17.2			6.7	Y
Chandley2022	4b	MDD/suicide cases	MDD	M	6.3	20			6.8	Y
Chandley2022	5b	MDD/suicide cases	MDD	M	6.7	20			6.7	Y
Chandley2022	6b	MDD/suicide cases	MDD	M	6.7	18.8			8.7	Y
Chandley2022	7b	MDD/suicide cases	MDD	M	6.8	20			6.8	Y
Chandley2022	8b	MDD/suicide cases	MDD	M		19.6			6.7	Y
Chandley2022	9b	MDD/suicide cases	MDD	M	6.5	26			8.1	Y
Chandley2022	10b	MDD/suicide cases	MDD	M	7	10.1			8.5	Y
Chandley2022	11b	MDD/suicide cases	MDD	M	6.2	14.6			7.8	Y
Chandley2022	12b	MDD/suicide cases	MDD	M	6.7	19.5			7.3	Y
Chandley2022	13b	MDD/suicide cases	MDD	M	6.5	10.8			Unk	Y
Chandley2022	14b	MDD/suicide cases	MDD	M	6.6	17.8			Unk	Y
Chandley2022	15b	MDD/suicide cases	MDD	M	6.2	25.2			Unk	Y
Chandley2022	16b	MDD/suicide cases	MDD	M	6.6	31.5			Unk	Y
Chandley2022	17b	MDD/suicide cases	MDD	M	6.3	10.2			Unk	Y
Chandley2022	18b	MDD/suicide cases	MDD	F	6.7	37.8			7.2	Y
Chandley2022	19b	MDD/suicide cases	MDD	F	6.7	29			Unk	Y
Chandley2022	20b	MDD/suicide cases	MDD	M	6.6	19			Unk	Y
Chandley2022	21b	MDD/suicide cases	MDD	M	6.8	27.3			Unk	Y
Arion2017	10003	UC	CON	M	6.5	21.2	49		8.4
Arion2017	1374	UC	CON	M	6.6	21.7	43		7.2
Arion2017	1282	UC	CON	F	6.8	24.5	39		7.5
Arion2017	1298	UC	CON	M	6.5	24.5	48		7.9
Arion2017	1047	UC	CON	M	6.6	13.8	43		9
Arion2017	795	UC	CON	M	6.8	11.8	68		8.2
Arion2017	1789	UC	CON	F	6.8	13.7	53		8.5
Arion2017	1324	UC	CON	M	6.7	22.3	43		7.3
Arion2017	1444	UC	CON	M	6.3	22	46		8.4
Arion2017	1086	UC	CON	M	6.6	24.2	51		8.1
Arion2017	1391	UC	CON	F	6.6	7.8	51		7.1
Arion2017	1196	UC	CON	F	6.4	14.5	36		8.2
Arion2017	1293	UC	CON	F	6.5	18.5	65		7
Arion2017	1153	UC	CON	M	6.1	28	55		8
Arion2017	789	UC	CON	M	6.8	20.1	22		7.8
Arion2017	686	UC	CON	F	7.1	22.6	52		8.5
Arion2017	1247	UC	CON	F	6.4	22.7	58		8.4
Arion2017	1092	UC	CON	F	6.8	16.6	40		8
Arion2017	840	UC	CON	F	6.6	15.4	41		9.1
Arion2017	10010	MDD	MDD	M	6.4	14.3	42		7.6
Arion2017	1226	MDD	MDD	M	6.5	19.3	44		7.5
Arion2017	967	MDD	MDD	F	6.6	22.2	40		7.4
Arion2017	1053	MDD	MDD	M	6.6	24	47		8.1
Arion2017	1215	MDD	MDD	M	6.5	11	44		7.9
Arion2017	698	MDD	MDD	M	6.6	13	59		9
Arion2017	1190	MDD	MDD	F	6.6	22.3	47		8
Arion2017	668	MDD	MDD	M	6.6	24.4	34		8.1
Arion2017	863	MDD	MDD	M	7.3	28.3	51		8.4
Arion2017	1312	MDD	MDD	M	6.5	24.6	51		8.1
Arion2017	986	MDD	MDD	F	6.7	11.9	53		8.7
Arion2017	1157	MDD	MDD	F	6.4	13.4	26		7.8
Arion2017	1041	MDD	MDD	F	6.5	10.3	52		8.4
Arion2017	1071	MDD	MDD	M	6.5	26	62		8.1
Arion2017	1131	MDD	MDD	M	6.9	26.6	29		8.5
Arion2017	1143	MDD	MDD	F	6.4	23.4	49		8.1
Arion2017	934	MDD	MDD	F	6.2	17.9	54		8.2
Arion2017	1289	MDD	MDD	F	6.3	25	46		7.3
Arion2017	1221	MDD	MDD	F	6.6	24.8	28		7.2
Gray2015		CTRL	CON	F	6.24	26	52.6		8
Gray2015		CTRL	CON	F	6.76	32	36.5		9
Gray2015		CTRL	CON	F	6.49	26	53.9		8.7
Gray2015		CTRL	CON	F	6.13	28	51.8		7.6
Gray2015		CTRL	CON	F	6.74	25	45.8		8
Gray2015		CTRL	CON	F	6.57	58	65		8.2
Gray2015		CTRL	CON	F	6.41	21	27.6		8.3
Gray2015		CTRL	CON	F	6.1	29	57.5		5.3
Gray2015		CTRL	CON	F	6.76	41	38.4		8.4
Gray2015		CTRL	CON	F	5.91	10	19.3		8.9
Gray2015		CTRL	CON	F	6.06	18	23.4		6
Gray2015		CTRL	CON	F	6.72	16	16.7		9.1
Gray2015		CTRL	CON	F	6.28	14	16.6		9.1
Gray2015		CTRL	CON	M	6.46	57	18.1		8.4
Gray2015		CTRL	CON	M	6.66	39	45.9		8.6
Gray2015		CTRL	CON	M	6.67	23	48.6		8
Gray2015		CTRL	CON	M	6.62	43	33		6.8
Gray2015		CTRL	CON	M	6.55	37	36.6		8.6
Gray2015		CTRL	CON	M	6.83	51	49.8		7
Gray2015		CTRL	CON	M	6.69	13	60.8		8.6
Gray2015		CTRL	CON	M	6.16	34	48.6		8.6
Gray2015		CTRL	CON	M	6.53	49	50.9		8.3
Gray2015		CTRL	CON	M	6.93	16	46.6		8.3
Gray2015		CTRL	CON	M	6.27	29	51.8		8.1
Gray2015		CTRL	CON	M	7.1	14	34.3		8.7
Gray2015		CTRL	CON	M	6.98	21	24		8.7
Gray2015		CTRL	CON	M	6.83	49	39.7		8.4
Gray2015		CTRL	CON	M	6.62	23	50.1		8.2
Gray2015		CTRL	CON	M	6.53	25	16.8		9
Gray2015		CTRL	CON	M	6.68	16	16.4		8.9
Gray2015		CTRL	CON	M	6.34	25	42.1		8.3
Gray2015		CTRL	CON	M	6.53	22	35.6		8.5
Gray2015		MDD-S	MDD	F	5.98	26	31.4		8.1	Y
Gray2015		MDD-S	MDD	F	6.14	16	46		8.5	Y
Gray2015		MDD-S	MDD	F	5.99	57	60		8.5	Y
Gray2015		MDD-S	MDD	F	6.02	49	26.2		7.3	Y
Gray2015		MDD-S	MDD	F	6.01	21	35.1		8.3	Y
Gray2015		MDD-S	MDD	F	6.1	48	52.6		9	Y
Gray2015		MDD-S	MDD	F	6.02	45	18.1		9.2	Y
Gray2015		MDD-S	MDD	F	6.61	46	13.5		8	Y
Gray2015		MDD-S	MDD	F	5.94	20	16		8.6	Y
Gray2015		MDD-S	MDD	F	6.19	28	83.9		7.4	Y
Gray2015		MDD-S	MDD	F	6.4	39	52.9		8.6	Y
Gray2015		MDD-S	MDD	F	6.72	16	63.9		8.2	Y
Gray2015		MDD-S	MDD	F	6.7	49	40.2		7.9	Y
Gray2015		MDD-S	MDD	F	6.8	19	32.1		7.7	Y
Gray2015		MDD-S	MDD	F	6.72	19	32.2		8.5	Y
Gray2015		MDD-S	MDD	F	6.63	15	30.7		8.6	Y
Gray2015		MDD-S	MDD	F	6.12	28	44.9		8.5	Y
Gray2015		MDD-S	MDD	F	6.82	27	40.9		9.1	Y
Gray2015		MDD-S	MDD	M	6.3	71	19.9		8	Y
Gray2015		MDD-S	MDD	M	6.34	28	64.3		8.7	Y
Gray2015		MDD-S	MDD	M	6.82	86	19.2		8.8	Y
Gray2015		MDD-S	MDD	M	6.24	28	20.8		9	Y
Gray2015		MDD-S	MDD	M	6.03	21	43.3		8.5	Y
Gray2015		MDD-S	MDD	M	6.2	19	45.4		9.2	Y
Gray2015		MDD-S	MDD	M	6.21	21	56.4		8.1	Y
Gray2015		MDD-S	MDD	M	6.01	26	75.6		8.4	Y
Gray2015		MDD-S	MDD	M	6.37	22	49.3		8.4	Y
Gray2015		MDD-S	MDD	M	6.12	29	43.8		8.1	Y
Gray2015		MDD-S	MDD	M	6.48	77	38.7		8.2	Y
Gray2015		MDD-S	MDD	M	6.95	20	49.4		7.8	Y
Gray2015		MDD-S	MDD	M	6.7	26	28.7		8	Y
Gray2015		MDD-S	MDD	M	6.8	75	54.3		7.9	Y
Gray2015		MDD-S	MDD	M	6.6	36	35.7		8.2	Y
Gray2015		MDD-S	MDD	M	6.79	24	34.6		9.1	Y
Gray2015		MDD-NS	MDD	F	6.07	33	37.4		7.8	N
Gray2015		MDD-NS	MDD	F	5.99	62	75.1		8.7	N
Gray2015		MDD-NS	MDD	F	6.11	30	42.7		8.5	N
Gray2015		MDD-NS	MDD	F	6.05	49	54.8		8.3	N
Gray2015		MDD-NS	MDD	F	6.01	29	58.5		7.5	N
Gray2015		MDD-NS	MDD	F	6.04	53	36.9		8.1	N
Gray2015		MDD-NS	MDD	F	6.59	15	56.5		8.7	N
Gray2015		MDD-NS	MDD	F	6.64	32	37.4		8	N
Gray2015		MDD-NS	MDD	F	6.74	32	36.6		8.7	N
Gray2015		MDD-NS	MDD	M	6.27	166	55		7.7	N
Gray2015		MDD-NS	MDD	M	6.27	33	52		5.2	N
Gray2015		MDD-NS	MDD	M	6.41	22	25.5		8.7	N
Gray2015		MDD-NS	MDD	M	6.73	18	52.3		7.8	N
Gray2015		MDD-NS	MDD	M	6.43	26	32.1		8.8	N
Gray2015		MDD-NS	MDD	M	6.23	25	53.6		8.7	N
Gray2015		MDD-NS	MDD	M	6.1	19	54.3		8.8	N
Gray2015		MDD-NS	MDD	M	6.52	24	44.9		8.8	N
Gray2015		MDD-NS	MDD	M	6.64	21	54		9.1	N
Gray2015		MDD-NS	MDD	M	6.53	50	56.3		6.8	N
Evans2004	2861	Ct	CON	F	7	24	60			N
Evans2004	3018	Ct	CON	M	7	27	70			N
Evans2004	2169	Ct	CON	M	7	22	18			N
Evans2004	2316	Ct	CON	M	7	26	58			N
Evans2004	2292	Ct	CON	M	6.9	15	55			N
Evans2004	2805	Ct	CON	M	6.9	21	45			N
Evans2004	3196	Ct	CON	M	6.9	23	44			N
Evans2004	3145	Ct	CON	M	6.6	7	77			N
Evans2004	3281	Ct	CON	F	6.9	21	70			N
Evans2004	3516	Ct	CON	M	7	23	41			N
Evans2004	3519	Ct	CON	M	6.9	14	65			N
Evans2004	3523	Ct	CON	M	7.1	37	40			N
Evans2004	3572	Ct	CON	M	6.7	28	49			N
Evans2004	2208	MDD	MDD	F	7.1	21	72			Y
Evans2004	2267	MDD	MDD	M	7.1	18	19			Y
Evans2004	2315	MDD	MDD	M	6.9	24	58			Y
Evans2004	3071	MDD	MDD	M	7	31	49			Unknown
Evans2004	3064	MDD	MDD	M	6.9	27	46			N
Evans2004	3031	MDD	MDD	M	7.2	27	49			Y
Evans2004	2944	MDD	MDD	M	6.8	16	52			N
Evans2004	3004	MDD	MDD	F	7	37	48			Y
Evans2004	3168	MDD	MDD	M	6.8	28	39			Y
Evans2004	3169	MDD	MDD	M	7	25	35			N
Evans2004	3365	MDD	MDD	M	7.3	29	47			Y
Evans2004	3398	MDD	MDD	F	6.7	15	80			N
Evans2004	3481	MDD	MDD	M	7.1	32	66			N
Bach-Mizrachi2006	1	None	CON	M	6.1	19	66			N
Bach-Mizrachi2006	2	None	CON	F	6.73	8	30			N
Bach-Mizrachi2006	3	None	CON	M	5.957	9.75	79			N
Bach-Mizrachi2006	4	None	CON	F	6.717	15	27			N
Bach-Mizrachi2006	5	None	CON	M		7.5	51			N
Bach-Mizrachi2006	6	None	CON	M		18.5	53			N
Bach-Mizrachi2006	7	None	CON	M	6.75	15	37			N
Bach-Mizrachi2006	8	None	CON	M		7	85			N
Bach-Mizrachi2006	9	None	CON	M		9	53			N
Bach-Mizrachi2006	10	None	CON	M	6.44	22	58			N
Bach-Mizrachi2006	11	None	CON	M	6.41	14	56			N
Bach-Mizrachi2006	12	None	CON	M		14	36			N
Bach-Mizrachi2006	13	None	CON	F		26	40			N
Bach-Mizrachi2006	1a	None	CON	M	6.74	17	63			Y
Bach-Mizrachi2006	5a	None	CON	M		11	66			Y
Bach-Mizrachi2006	10a	MDD	MDD	M	6.37	21	62			Y
Bach-Mizrachi2006	11a	MDD	MDD	M	6.56	21	56			Y
Bach-Mizrachi2006	3a	MDD	MDD	M	6.396	18	77			Y
Bach-Mizrachi2006	4a	Eating disorder, MDD	MDD	F	6.32	19	28			Y
Bach-Mizrachi2006	6a	MDD	MDD	M	6.82	30	50			Y
Bach-Mizrachi2006	7a	MDD	MDD	M	6.77	20	40			Y
Bach-Mizrachi2006	8a	MDD	MDD	M		21	74			Y
Bach-Mizrachi2006	9a	MDD	MDD	M	6.77	24.5	59			Y
Szewczyk2009		Control	CON	F	6.2	12	58
Szewczyk2009		Control	CON	F	6.4	16	67
Szewczyk2009		Control	CON	F	6.3	22	51
Szewczyk2009		Control	CON	F	6.7	27	50
Szewczyk2009		Control	CON	F	6.7	25	83
Szewczyk2009		Control	CON	F	6.2	26	65
Szewczyk2009		Control	CON	F	6.5	11	38
Szewczyk2009		Control	CON	F	6.8	21	80
Szewczyk2009		Control	CON	F	6.3	24	46
Szewczyk2009		Control	CON	F	6.8	11	23
Szewczyk2009		Control	CON	F	6.4	11	78
Szewczyk2009		Control	CON	F	6.6	29	49
Szewczyk2009		Control	CON	F	6.7	32	44
Szewczyk2009		Control	CON	M	6.8	24	71
Szewczyk2009		Control	CON	M	6.7	6	44
Szewczyk2009		Control	CON	M	6.8	6	59
Szewczyk2009		Control	CON	M	6.9	17	27
Szewczyk2009		Control	CON	M	6.7	22	73
Szewczyk2009		Control	CON	M	6.8	21	58
Szewczyk2009		Control	CON	M	6.9	17	47
Szewczyk2009		Control	CON	M	6.1	25	47
Szewczyk2009		Control	CON	M	6.8	23	53
Szewczyk2009		Control	CON	M	6.7	10	57
Szewczyk2009		Control	CON	M	6.7	16	82
Szewczyk2009		Control	CON	M	6.8	11	27
Szewczyk2010		Control subjects	CON	F	6.8	20	49
Szewczyk2010		Control subjects	CON	F	6.9	9	45
Szewczyk2010		Control subjects	CON	M	6.9	26	50
Szewczyk2009		MDD	MDD	F	6.3	18	63	43			Y
Szewczyk2009		MDD	MDD	F	6.7	17	67	49			Y
Szewczyk2009		MDD	MDD	F	6.8	23	50	25			Y
Szewczyk2009		MDD	MDD	F	6.5	28	50	20			Y
Szewczyk2009		MDD	MDD	F	6.6	24	87	41			Y
Szewczyk2009		MDD	MDD	F	6.6	17	73	1			Y
Szewczyk2009		MDD	MDD	F	6.4	12	38	13			Y
Szewczyk2009		MDD	MDD	F	6.9	25	78	33			Y
Szewczyk2009		MDD	MDD	F	6.5	24	38	8			Y
Szewczyk2009		MDD	MDD	F	6.7	17	25	7			Y
Szewczyk2009		MDD	MDD	F	6.6	19	72	39			N
Szewczyk2009		MDD	MDD	F	6.1	24	48	14			Y
Szewczyk2009		MDD	MDD	F	6.8	25	36	16			N
Szewczyk2009		MDD	MDD	M	6.9	24	74	2			Y
Szewczyk2009		MDD	MDD	M	6.7	8	45	2			N
Szewczyk2009		MDD	MDD	M	6.7	5	62	19			Y
Szewczyk2009		MDD	MDD	M	6.9	18	30	3			Y
Szewczyk2009		MDD	MDD	M	6.7	25	74	24			Y
Szewczyk2009		MDD	MDD	M	6.7	29	53	25			Y
Szewczyk2009		MDD	MDD	M	6.8	11	47	27			Y
Szewczyk2009		MDD	MDD	M	6.3	17	46	1			N
Szewczyk2009		MDD	MDD	M	6.2	23	54	3			Y
Szewczyk2009		MDD	MDD	M	6.8	12	59	3
Szewczyk2009		MDD	MDD	M	6.5	12	82	9			Y
Szewczyk2009		MDD	MDD	M	6.9	11	36	1			Y
Szewczyk2010		Major depressive subjects	MDD	F	6.7	24	44	12			Y
Szewczyk2010		Major depressive subjects	MDD	M	6.7	44	42	1			Y
Mamdani2014		C	CON	F	6.35	11.5	34			N
Mamdani2014		C	CON	F	5.94	6	48			N
Mamdani2014		C	CON	M	6.37	19	44			N
Mamdani2014		C	CON	M	6.1	17.5	35			N
Mamdani2014		C	CON	M	6.37	31.5	57			N
Mamdani2014		C	CON	M	6	20.3	68			N
Mamdani2014		C	CON	F	5.93	26.8	32			N
Mamdani2014		C	CON	M	6.15	26	67			N
Mamdani2014		C	CON	M	5.96	30.5	52			N
Mamdani2014		C	CON	M	6.31	16.1	43			N
Mamdani2014		MD	MDD	F	6.63	15	53			N
Mamdani2014		MD	MDD	F	6.85	28	44			N
Mamdani2014		MD	MDD	M	6.8	24.1	61			N
Mamdani2014		MD	MDD	F	5.66		63			N
Mamdani2014		MD	MDD	F	6.35	13.25	41			N
Mamdani2014		MD	MDD	F	5.97	24	42			Y
Mamdani2014		MD	MDD	F	6.1	32.3	41			Undetermined
Mamdani2014		MD	MDD	F	6.44	27.1	24
Mamdani2014		MD	MDD	M	6.68	23.1	50			Y
Mamdani2014		MD	MDD	M	6.58	36	54			N
Seney2018	615	Control	CON	M	6.4	7.2	62		7.8	N
Seney2018	789	Control	CON	M	7	20.1	22		7.8	N
Seney2018	795	Control	CON	M	6.8	11.8	68		8.2	N
Seney2018	1031	Control	CON	M	6.8	23.2	53		8.9	N
Seney2018	604	Control	CON	M	7.1	19.3	39		8.6	N
Seney2018	685	Control	CON	M	7.1	14.5	56		8.1	N
Seney2018	713	Control	CON	M	7	37.5	58		8.4	N
Seney2018	736	Control	CON	M	6.9	15.5	54		8.3	N
Seney2018	852	Control	CON	M	6.9	8	54		9.1	N
Seney2018	857	Control	CON	M	6.7	16.6	48		8.9	N
Seney2018	1047	Control	CON	M	6.6	13.8	43		9	N
Seney2018	1067	Control	CON	M	6.6	6	49		8.2	N
Seney2018	1086	Control	CON	M	6.8	24.2	51		8.1	N
Seney2018	1122	Control	CON	M	6.7	15.4	55		7.9	N
Seney2018	546	Control	CON	F	6.7	23.5	37		8.6	N
Seney2018	567	Control	CON	F	6.8	15	46		8.9	N
Seney2018	575	Control	CON	F	6.8	11.3	55		9.6	N
Seney2018	1034	Control	CON	F	7	8.5	23		7.8	N
Seney2018	1092	Control	CON	F	6.8	16.6	40		8	N
Seney2018	1247	Control	CON	F	6.4	22.7	58		8.4	N
Seney2018	1282	Control	CON	F	6.8	24.5	39		7.5	N
Seney2018	1391	Control	CON	F	6.6	7.8	51		7.1	N
Seney2018	1403	Control	CON	F	6.7	12.3	45		8.2	N
Seney2018	1466	Control	CON	F	6.7	20	64		8.8	N
Seney2018	1196	Control	CON	F	6.4	14.5	36		8.2	N
Seney2018	568	Control	CON	F	6.9	9.5	60		8.7	N
Seney2018	627	Control	CON	F	7.1	14.1	43		7	N
Seney2018	818	Control	CON	F	7.1	24	67		8.4	N
Seney2018	840	Control	CON	F	6.8	15.4	41		9.1	N
Seney2018	1081	Control	CON	F	6.8	14.9	57		9	N
Seney2018	1099	Control	CON	F	6.5	9.1	24		8.6	N
Seney2018	1280	Control	CON	F	6.7	23.5	50		7.7	N
Seney2018	1355	Control	CON	F	6.6	24.9	74		7	N
Seney2018	1001 3	Control	CON	F	6.7	9.3	16		9	N
Seney2018	1129	Control	CON	M	6.8	21	54		9	N
Seney2018	1317	Control	CON	M	6.5	22.9	56		8.8	N
Seney2018	1372	Control	CON	M	6.6	20.5	37		9	N
Seney2018	1394	Control	CON	M	6.6	17.3	45		7.3	N
Seney2018	1439	Control	CON	M	6.8	16.1	56		7.7	N
Seney2018	1444	Control	CON	M	6.5	22	46		8.4	N
Seney2018	1462	Control	CON	M	6.6	17.2	47		8.5	N
Seney2018	612	Control	CON	M	6.8	9.6	60		9	N
Seney2018	1214	Control	CON	M	6.4	16.4	57		7.5	N
Seney2018	1447	Control	CON	M	6.5	16.2	51		8.5	N
Seney2018	686	Control	CON	F	7.1	22.6	52		8.5	N
Seney2018	731	Control	CON	F	6.8	10.5	63		8.2	N
Seney2018	1293	Control	CON	F	6.6	18.5	65		7	N
Seney2018	1270	Control	CON	F	6.7	19.7	73		7.7	N
Seney2018	634	Control	CON	M	7	16.2	52		8.5	N
Seney2018	1374	Control	CON	M	6.6	21.7	43		7.2	N
Seney2018	505	MDD	MDD	M	7.1	12.8	57		8.9	Y	Y	Severe
Seney2018	513	MDD	MDD	M	6.9	13.1	24		9	Y	Y	Severe
Seney2018	868	MDD	MDD	M	6.8	10.5	47		9.3	N	Y	Severe
Seney2018	598	MDD	MDD	M	7.3	5.9	69		8.8	Y	N	Severe
Seney2018	600	MDD	MDD	M	6.7	9.9	63		7.1	Y	N	Severe
Seney2018	698	MDD	MDD	M	6.8	13	59		9	Y	N	Severe
Seney2018	783	MDD	MDD	M	6.5	11.5	63		8.8	N	Y	Full remission
Seney2018	809	MDD	MDD	M	6.9	20	50		8.5	N	N	Full remission
Seney2018	863	MDD	MDD	M	7.3	28.3	51		8.4	N	N	Severe
Seney2018	926	MDD	MDD	M	7	19	56		7.3	N	N	Severe
Seney2018	943	MDD	MDD	M	6.6	15.4	56		8.2	Y	Y	Partial remission
Seney2018	1001	MDD	MDD	M	6.6	7.3	53		7.6	N	N	Full remission
Seney2018	1060	MDD	MDD	M	6.6	11.1	30		8.3	Y	N	Full remission
Seney2018	1049	MDD	MDD	M	6.6	5.4	48		8.4	N	N	Severe
Seney2018	803	MDD	MDD	F	7	18	65		9	N	Y	Partial remission
Seney2018	934	MDD	MDD	F	6.5	17.9	54		8.2	N	Y	Severe
Seney2018	967	MDD	MDD	F	6.6	22.2	40		7.4	N	Y	Moderate
Seney2018	986	MDD	MDD	F	6.7	11.9	53		8.8	N	Y	Severe
Seney2018	1041	MDD	MDD	F	6.5	10.3	52		8.4	N	Y	Severe
Seney2018	1157	MDD	MDD	F	6.4	13.4	26		7.8	Y	Y	Severe
Seney2018	1190	MDD	MDD	F	6.6	22.3	47		8	Y	Y	Severe
Seney2018	1221	MDD	MDD	F	6.6	24.8	28		7.2	N	Y	Severe
Seney2018	1249	MDD	MDD	F	6.5	11.2	40		9	N	Y	Moderate
Seney2018	1254	MDD	MDD	F	6.4	12.8	39		9	Y	Y	Severe
Seney2018	1408	MDD	MDD	F	6.6	15.5	37		7	N	Y	Severe
Seney2018	564	MDD	MDD	F	7	16.8	56		9.2	Y	N	Severe
Seney2018	666	MDD	MDD	F	7.3	10	16		9.4	N	N	Partial remission
Seney2018	1202	MDD	MDD	F	6.4	11.2	39		8	N	Y	Partial remission
Seney2018	1289	MDD	MDD	F	6.3	25	46		7.3	N	N	Mild
Seney2018	1315	MDD	MDD	F	7	12.4	28		7.9	Y	N	Severe
Seney2018	1332	MDD	MDD	F	6.7	17.5	46		8.9	N	Y	Partial remission
Seney2018	1356	MDD	MDD	F	6.1	20.6	60		8.5	N	Y	Partial remission
Seney2018	1360	MDD	MDD	F	6.4	18.1	59		7.6	Y	N	Severe
Seney2018	10028	MDD	MDD	F	6.7	23.1	72		7	Y	N	Severe
Seney2018	613	MDD	MDD	M	7	15.6	59		9.1	Y	Y	Severe
Seney2018	1013	MDD	MDD	M	6.3	16.1	46		8	Y	Y	Severe
Seney2018	1161	MDD	MDD	M	6.6	15.9	57		7.6	N	Y	Partial remission
Seney2018	1253	MDD	MDD	M	6.8	12.5	58		8.1	N	Y	Partial remission
Seney2018	1261	MDD	MDD	M	6.6	22.8	46		8.8	N	Y	Moderate
Seney2018	1312	MDD	MDD	M	6.5	24.6	51		8.5	N	Y	Severe
Seney2018	1320	MDD	MDD	M	6.5	24.4	55		7.2	N	Y	Moderate
Seney2018	1001 0	MDD	MDD	M	6.4	14.3	42		7.6	Y	Y	Severe
Seney2018	1003 1	MDD	MDD	M	6.8	20	36		8.9	N	Y	Severe
Seney2018	1389	MDD	MDD	M	6.6	16	61		8.4	N	Y	Severe
Seney2018	1001 2	MDD	MDD	M	6.4	24.2	49		8.8	Y	Y	Severe
Seney2018	1143	MDD	MDD	F	6.4	23.4	49		8.1	N	Y	Severe
Seney2018	565	MDD	MDD	F	6.9	12.5	62		9.2	Y	Y	Severe
Seney2018	1272	MDD	MDD	F	6.6	12.1	64		7.8	N	Y	Unspecified
Seney2018	860	MDD	MDD	F	7	22.8	74		8.1	N	Y	Severe
Seney2018	619	MDD	MDD	M	6.9	18.8	55		7.9	Y		Severe
Seney2018	1226	MDD	MDD	M	6.5	19.3	44		7.5	N	Y	Severe
Boldrini2009		C	CON	F	6.57	22	17			N
Boldrini2009		C	CON	F	6.84	15	41			N
Boldrini2009		C	CON	F	6.94	22	50			N
Boldrini2009		C	CON	M	6.87	9.5	25			N
Boldrini2009		C	CON	M	6.24	10	31			N
Boldrini2009		C	CON	M	6.38	12	34			N
Boldrini2009		C	CON	M	6.24	16	53			N
Boldrini2009		MDD	MDD	F	6.93	4	34			Y
Boldrini2009		MDD	MDD	M	6.73	15	29			Y
Boldrini2009		MDD	MDD	M	6.34	22	29			N
Boldrini2009		MDD	MDD	M	6.56	21	56			Y
Boldrini2009		MDD	MDD	M	6.37	21	62			Y
Boldrini2009		MDDT*SSRI	MDD	F	6.87	14	24			Y
Boldrini2009		MDDT*SSRI	MDD	F	7.01	24	50			N
Boldrini2009		MDDT*SSRI	MDD	M	6.61	6	31			Y
Boldrini2009		MDDT*SSRI	MDD	M	7.14	24	61			Y
Boldrini2009		MDDT*TCA	MDD	F	6.32	19	28			Y
Boldrini2009		MDDT*TCA	MDD	M	6.39	9	38			N
Boldrini2009		MDDT*TCA	MDD	M	6.76	12	61			Y
Xiang2008	RR	psychiatrically normal control subjects	CON		6.47	17			7.3	N
Xiang2008	VV	psychiatrically normal control subjects	CON		6.52	19			7.7	N
Xiang2008	FF1	psychiatrically normal control subjects	CON		6.88	17			7.6	N
Xiang2008	HH1	psychiatrically normal control subjects	CON		6.87	17			6.6	N
Xiang2008	BB1	psychiatrically normal control subjects	CON		6.28	17			6.4	N
Xiang2008	KS31	psychiatrically normal control subjects	CON		6.79	6			7.6	N
Xiang2008	KS39	psychiatrically normal control subjects	CON		6.61	24			7.9	N
Xiang2008	KS41	psychiatrically normal control subjects	CON		6.95	19			8.1	N
Xiang2008	KS43	psychiatrically normal control subjects	CON		6.96	24			8.1	N
Xiang2008	KS44	psychiatrically normal control subjects	CON		6.23	22			7.3	N
Xiang2008	KS45	psychiatrically normal control subjects	CON		6.75	9			9	N
Xiang2008	TT	depressed subjects	MDD		6.52	24			7.2	Y
Xiang2008	WW	depressed subjects	MDD		6.24	30			6.7	Y
Xiang2008	GG1	depressed subjects	MDD		6.91	18			7.1	Y
Xiang2008	JJ1	depressed subjects	MDD		6.24	23			6.3	N
Xiang2008	DD1	depressed subjects	MDD		6.48	18			5.8	Y
Xiang2008	KS32	depressed subjects	MDD		6.32	20			6.7	Y
Xiang2008	KS38	depressed subjects	MDD		6.8	20			7.7	Y
Xiang2008	KS40	depressed subjects	MDD		6.26	17			8.4	N
Xiang2008	KS42	depressed subjects	MDD		6.47	20			8.4	Y
Xiang2008	KS46	depressed subjects	MDD		6.61	19			6.6	Y
Xiang2008	KS47	depressed subjects	MDD		6.74	17			8.6	N
Dean2016	1	Controls	CON	M	6.13	36	23			N
Dean2016	2	Controls	CON	M	6.22	40.5	31			N
Dean2016	3	Controls	CON	F	6.32	38	68			N
Dean2016	4	Controls	CON	F	6.14	50.5	38			N
Dean2016	5	Controls	CON	M	6.43	69	50			N
Dean2016	6	Controls	CON	F	6.28	55	80			N
Dean2016	7	Controls	CON	F	6.4	60	36			N
Dean2016	8	Controls	CON	M	6.37	46.5	60			N
Dean2016	8	Controls	CON	F	6.03	58	21			N
Dean2016	9	Controls	CON	M	6.42	24	26			N
Dean2016	10	Controls	CON	M	6.21	39	72			N
Dean2016	11	Controls	CON	M	6.43	27	57			N
Dean2016	12	Controls	CON	F	5.88	24	56			N
Dean2016	13	Controls	CON	M	6.65	42	68			N
Dean2016	14	Controls	CON	F	5.89	24	47			N
Dean2016	15	Controls	CON	M	6.59	69	68			N
Dean2016	16	Controls	CON	M	6.42	46	38			N
Dean2016	17	Controls	CON	M	6.34	12	53			N
Dean2016	18	Controls	CON	F	6.38	65	39			N
Dean2016	19	Controls	CON	F	6.32	17	77			N
Dean2016	1	Major Depressive Disorders	MDD	F	6.46	63	52	30		Y
Dean2016	2	Major Depressive Disorders	MDD	M	6.17	28	41	5		Y
Dean2016	3	Major Depressive Disorders	MDD	M	6.89	58	19	2		Y
Dean2016	4	Major Depressive Disorders	MDD	F	6.42	36	61	20		Y
Dean2016	5	Major Depressive Disorders	MDD	F	6.36	27	79	23		N
Dean2016	6	Major Depressive Disorders	MDD	F	5.64	72	42	N/A		Y
Dean2016	7	Major Depressive Disorders	MDD	F	6.51	67	54	20		Y
Dean2016	8	Major Depressive Disorders	MDD	M	6.71	41	61	15		Y
Dean2016	9	Major Depressive Disorders	MDD	M	6.45	44.5	69	20		Y
Zhurov2012	1	Control	CON		6.62	2	56		7.2	N
Zhurov2012	2	Control	CON		6.36	4	46		5.5	N
Zhurov2012	3	Control	CON		6.35	1	67		5.2	N
Zhurov2012	4	Control	CON		6.43	5	45		6.6	N
Zhurov2012	5	Control	CON		6.15	6	49		6.9	N
Zhurov2012	6	Control	CON		6.22	2	41		5.2	N
Zhurov2012	7	Control	CON		6.79	1	75		6.9	N
Zhurov2012	8	Control	CON		6.96	6	73		8.5	N
Zhurov2012	9	Control	CON		6.74	6	83		6.9	N
Zhurov2012	1	Depressed Suicide	MDD		6.63	2.5	62		6.3	Y
Zhurov2012	2	Depressed Suicide	MDD		6.51	3	42		5.7	Y
Zhurov2012	3	Depressed Suicide	MDD		6.77	4	45		5.7	Y
Zhurov2012	4	Depressed Suicide	MDD		6.92	6	47		6	Y
Zhurov2012	5	Depressed Suicide	MDD		6.97	4	55		8.5	Y
Zhurov2012	6	Depressed Suicide	MDD		6.59	6	49		8.3	Y
Zhurov2012	7	Depressed Suicide	MDD		6.45	4.5	49		8.6	Y
Zhurov2012	8	Depressed Suicide	MDD		6.64	1	71		8.3	Y
Zhurov2012	9	Depressed Suicide	MDD		6.28	6	48		8.6	Y
Zhurov2012	10	Depressed Suicide	MDD		6.58	16	57		8.4	Y
Vinod2010		C	CON	M	6.71	16	15			N
Vinod2010		C	CON	M	6.87	9.5	25			N
Vinod2010		C	CON	M	6.52	17.5	25			N
Vinod2010		C	CON	M	6.49	13.5	39			N
Vinod2010		C	CON	M	6.12	8	41			N
Vinod2010		C	CON	M	6.72	14.5	47			N
Vinod2010		C	CON	M	6.65	7.5	48			N
Vinod2010		C	CON	M	6.63	9	54			N
Vinod2010		C	CON	M	6.56	8	66			N
Vinod2010		CA	CON	M	6.87	12	17			N
Vinod2010		CA	CON	M	6.69	16	22			N
Vinod2010		CA	CON	M	6.43	14.5	28			N
Vinod2010		CA	CON	M	6.92	16.5	36			N
Vinod2010		CA	CON	M	6.78	15	42			N
Vinod2010		CA	CON	M	6.55	12	47			N
Vinod2010		CA	CON	M	6.87	7.5	48			N
Vinod2010		CA	CON	M	6.63	16	59			N
Vinod2010		CA	CON	M	6.9	9	67			N
Vinod2010		AS	CON	M	6.5	24	20			Y
Vinod2010		AS	CON	M	6.45	22	29			Y
Vinod2010		AS	CON	M	6.56	12.5	42			Y
Vinod2010		AS	CON	M	6.43	17	61			Y
Vinod2010		AS	MDD	M	6.59	9	26			Y
Vinod2010		AS	MDD	M	6.56	15	36			Y
Vinod2010		AS	MDD	M	6.42	8	37			Y
Di Narzo2014	ACC3	NC	CON	F	6.7	24	37		8.6	N
Di Narzo2014	ACC7	NC	CON	F	6.8	15	46		8.9	N
Di Narzo2014	ACC8	NC	CON	F	6.9	10	60		8.7	N
Di Narzo2014	ACC20	NC	CON	F	7.1	23	52		8.5	N
Di Narzo2014	ACC22	NC	CON	F	6.2	11	63		8.2	N
Di Narzo2014	ACC29	NC	CON	F	7.1	24	67		8.4	N
Di Narzo2014	ACC30	NC	CON	F	6.8	15	41		9.1	N
Di Narzo2014	ACC44	NC	CON	M	6.8	23	53		8.2	N
Di Narzo2014	ACC45	NC	CON	F	6.1	9	23		7.8	N
Di Narzo2014	ACC51	NC	CON	F	6.8	15	57		9	N
Di Narzo2014	ACC54	NC	CON	F	6.5	9	24		8.6	N
Di Narzo2014	ACC56	NC	CON	M	6.3	21	54		9	N
Di Narzo2014	ACC61	NC	CON	F	6.4	15	36		8.2	N
Di Narzo2014	ACC63	NC	CON	M	6.2	16	57		7.5	N
Di Narzo2014	ACC66	NC	CON	F	6.4	23	58		8.4	N
Di Narzo2014	ACC71	NC	CON	F	6.7	20	73		7.7	N
Di Narzo2014	ACC74	NC	CON	F	6.7	24	50		7.7	N
Di Narzo2014	ACC75	NC	CON	F	6.8	25	39		7.5	N
Di Narzo2014	ACC77	NC	CON	F	6.6	19	65		7	N
Di Narzo2014	ACC80	NC	CON	M	6.5	23	56		6.9	N
Di Narzo2014	ACC81	NC	CON	F	6.7	19	58		7.4	N
Di Narzo2014	ACC84	NC	CON	F	6.6	25	74		7	N
Di Narzo2014	ACC87	NC	CON	M	6.6	21	37		9	N
Di Narzo2014	ACC88	NC	CON	M	6.6	22	43		7.2	N
Di Narzo2014	ACC91	NC	CON	F	6.6	8	51		7.1	N
Di Narzo2014	ACC92	NC	CON	M	6.6	17	45		7.3	N
Di Narzo2014	ACC93	NC	CON	F	6.7	12	45		8.2	N
Di Narzo2014	ACC95	NC	CON	M	6.8	16	56		7.7	N
Di Narzo2014	ACC97	NC	CON	M	6.3	22	46		8.4	N
Di Narzo2014	ACC98	NC	CON	M	6.6	17	47		8.5	N
Di Narzo2014	ACC102	NC	CON	F	6.7	9	16		9	N
Di Narzo2014	ACC18	MDD	MDD	F	7.3	10	16		9.4	N		0
Di Narzo2014	ACC27	MDD	MDD	F	7	18	65		9	N		1
Di Narzo2014	ACC33	MDD	MDD	F	6.2	23	74		8.1	N		2
Di Narzo2014	ACC37	MDD	MDD	F	6.2	18	54		8.2	N		2
Di Narzo2014	ACC39	MDD	MDD	F	6.6	22	40		7.4	N		1
Di Narzo2014	ACC40	MDD	MDD	F	6.7	12	53		8.7	N		2
Di Narzo2014	ACC46	MDD	MDD	F	6.5	10	52		8.4	N		2
Di Narzo2014	ACC57	MDD	MDD	F	6.4	23	49		8.1	N		2
Di Narzo2014	ACC59	MDD	MDD	M	6.6	16	57		7.6	N		1
Di Narzo2014	ACC62	MDD	MDD	F	6.4	11	39		8	N		0
Di Narzo2014	ACC65	MDD	MDD	M	6.5	19	44		7.5	N		2
Di Narzo2014	ACC67	MDD	MDD	F	6.5	11	40		9	N		1
Di Narzo2014	ACC68	MDD	MDD	M	6.8	13	58		8.1	N		1
Di Narzo2014	ACC70	MDD	MDD	M	6.6	23	46		8.8	N		1
Di Narzo2014	ACC72	MDD	MDD	F	6.4	19	50		8.6	N		2
Di Narzo2014	ACC73	MDD	MDD	F	6.6	12	64		7.8	N		1
Di Narzo2014	ACC76	MDD	MDD	F	6.3	25	46		7.3	N		1
Di Narzo2014	ACC78	MDD	MDD	M	6.5	25	51		8.1	N		2
Di Narzo2014	ACC82	MDD	MDD	M	6.5	24	55		7.2	N		1
Di Narzo2014	ACC83	MDD	MDD	F	6.7	18	46		8.9	N		0
Di Narzo2014	ACC85	MDD	MDD	F	6.1	21	60		8.5	N		0
Di Narzo2014	ACC90	MDD	MDD	M	6.6	16	61		8.4	N		2
Di Narzo2014	ACC94	MDD	MDD	F	6.6	16	37		7	N		2
Di Narzo2014	ACC104	MDD	MDD	M	6.8	20	36		8.9	N		2
Di Narzo2014	ACC5	MDD	MDD	F	7	17	56		9.2	Y		2
Di Narzo2014	ACC6	MDD	MDD	F	6.9	13	62		9.2	Y		2
Di Narzo2014	ACC42	MDD	MDD	M	6.3	16	46		8	Y		2
Di Narzo2014	ACC58	MDD	MDD	F	6.4	13	26		7.8	Y		2
Di Narzo2014	ACC60	MDD	MDD	F	6.6	22	47		8	Y		2
Di Narzo2014	ACC69	MDD	MDD	F	6.4	13	39		9	Y		2
Di Narzo2014	ACC79	MDD	MDD	F	7	12	28		7.9	Y		2
Di Narzo2014	ACC86	MDD	MDD	F	6.4	18	59		7.6	Y		2
Di Narzo2014	ACC100	MDD	MDD	M	6.4	14	42		7.6	Y		2
Di Narzo2014	ACC103	MDD	MDD	F	6.7	23	72		7	Y		2
Bach2014	1	Control	CON	M	6.8	16	18			N
Bach2014	2	Control	CON	M	7.07	11	18			N
Bach2014	3	Control	CON	M	6.84	13	19			N
Bach2014	4	Control	CON	M	6.75	13	32			N
Bach2014	5	Control	CON	F	6.7	7	51			N
Bach2014	6	Control	CON	M	6.34	13	54			N
Bach2014	7	Control	CON	M	5.8	8	69			N
Bach2014	8	Control	CON	F	6.2	18	75			N
Bach2014	9	Suicide	CON	M	6.8	22	26			Y
Bach2014	10	Suicide	CON	M	6.7	6	33			Y
Bach2014	11	Suicide	MDD	M	6.55	7	42			Y
Bach2014	13	Suicide	MDD	M	6.4	12	17			Y
Bach2014	14	Suicide	MDD	M	6.8	10	64			Y
Chung2018	10003	UC	CON	M	6.5	21.2	49		8.4	N
Chung2018	1374	UC	CON	M	6.6	21.7	43		7.2	N
Chung2018	1282	UC	CON	F	6.8	24.5	39		7.5	N
Chung2018	1298	UC	CON	M	6.5	24.5	48		7.9	N
Chung2018	1047	UC	CON	M	6.6	13.8	43		9	N
Chung2018	795	UC	CON	M	6.8	11.8	68		8.2	N
Chung2018	1789	UC	CON	F	6.8	13.7	53		8.5	N
Chung2018	1324	UC	CON	M	6.7	22.3	43		7.3	N
Chung2018	1444	UC	CON	M	6.3	22	46		8.4	N
Chung2018	1086	UC	CON	M	6.6	24.2	51		8.1	N
Chung2018	1391	UC	CON	F	6.6	7.8	51		7.1	N
Chung2018	1196	UC	CON	F	6.4	14.5	36		8.2	N
Chung2018	1293	UC	CON	F	6.5	18.5	65		7	N
Chung2018	1153	UC	CON	M	6.1	28	55		8	N
Chung2018	789	UC	CON	M	6.8	20.1	22		7.8	N
Chung2018	686	UC	CON	F	7.1	22.6	52		8.5	N
Chung2018	1247	UC	CON	F	6.4	22.7	58		8.4	N
Chung2018	1092	UC	CON	F	6.8	16.6	40		8	N
Chung2018	840	UC	CON	F	6.6	15.4	41		9.1	N
Chung2018	1031	UC	CON	M	6.8	23.2	53		8.9	N
Chung2018	841	UC	CON	M	7.2	21.2	70		7.2	N
Chung2018	1394	UC	CON	M	6.6	17.3	45		7.3	N
Chung2018	1081	UC	CON	F	6.8	14.9	57		9	N
Chung2018	1598	UC	CON	M	6.9	23.8	50		7.8	N
Chung2018	1694	UC	CON	F	6.7	8.5	67		8.9	N
Chung2018	1403	UC	CON	F	6.4	12.3	45		8.2	N
Chung2018	1770	UC	CON	M	6.8	28.2	52		8.2	N
Chung2018	1605	UC	CON	F	6.9	23.9	21		8.2	N
Chung2018	1489	UC	CON	M	5.9	16.9	25		8.3	N
Chung2018	10019	UC	CON	F	6.6	19.3	41		7.6	N
Chung2018	1482	UC	CON	M	6.6	20.2	25		9.1	N
Chung2018	838	UC	CON	M	7	16.5	58		8.5	N
Chung2018	1637	UC	CON	M	6.9	16.6	46		8.2	N
Chung2018	1783	UC	CON	F	6.8	15.9	23		8.5	N
Chung2018	1429	UC	CON	M	6.8	23.9	44		7.5	N
Chung2018	1719	UC	CON	M	6.4	25.5	48		7.9	N
Chung2018	1792	UC	CON	F	6.5	28.1	36		7.5	N
Chung2018	13149	UC	CON	F	6.4	7.6	46		7.9	N
Chung2018	1355	UC	CON	F	6.6	24.9	74		7	N
Chung2018	13082	UC	CON	M	6.5	27.4	41		7.4	N
Chung2018	10010	MDD	MDD	M	6.4	14.3	42		7.6	Y	Y
Chung2018	1226	MDD	MDD	M	6.5	19.3	44		7.5	N	Y
Chung2018	967	MDD	MDD	F	6.6	22.2	40		7.4	N	Y
Chung2018	1053	MDD	MDD	M	6.6	24	47		8.1	N	N
Chung2018	1215	MDD	MDD	M	6.5	11	44		7.9	N	N
Chung2018	698	MDD	MDD	M	6.6	13	59		9	Y	N
Chung2018	1190	MDD	MDD	F	6.6	22.3	47		8	Y	Y
Chung2018	668	MDD	MDD	M	6.6	24.4	34		8.1	Y	N
Chung2018	863	MDD	MDD	M	7.3	28.3	51		8.4	N	N
Chung2018	1312	MDD	MDD	M	6.5	24.6	51		8.1	N	Y
Chung2018	986	MDD	MDD	F	6.7	11.9	53		8.7	N	Y
Chung2018	1157	MDD	MDD	F	6.4	13.4	26		7.8	Y	Y
Chung2018	1041	MDD	MDD	F	6.5	10.3	52		8.4	N	Y
Chung2018	1071	MDD	MDD	M	6.5	26	62		8.1	Y	N
Chung2018	1131	MDD	MDD	M	6.9	26.6	29		8.5	Y	Y
Chung2018	1143	MDD	MDD	F	6.4	23.4	49		8.1	N	Y
Chung2018	934	MDD	MDD	F	6.2	17.9	54		8.2	N	Y
Chung2018	1289	MDD	MDD	F	6.3	25	46		7.3	N	N
Chung2018	1221	MDD	MDD	F	6.6	24.8	28		7.2	N	Y
Chung2018	1413	MDD	MDD	M	6.6	17.4	52		8	Y	Y
Chung2018	1063	MDD	MDD	M	6.6	21.7	80		7.7	N	N
Chung2018	1396	MDD	MDD	M	6.4	17.8	43		7.3	Y	Y
Chung2018	1562	MDD	MDD	F	6.6	21.2	58		8.2	N	N
Chung2018	1551	MDD	MDD	M	6.6	25.4	49		7.6	N	Y
Chung2018	1636	MDD	MDD	F	6.5	19.2	54		8.4	N	N
Chung2018	1392	MDD	MDD	F	6.5	15.1	50		7.4	Y	N
Chung2018	1517	MDD	MDD	M	6.9	26.5	46		8.2	Y	N
Chung2018	1416	MDD	MDD	F	6.4	8.9	34		7.4	N	Y
Chung2018	1575	MDD	MDD	M	6.4	14.9	29		7.5	N	Y
Chung2018	1669	MDD	MDD	F	6.2	10.6	34		8.1	N	Y
Chung2018	1204	MDD	MDD	M	6.4	19.9	29		7.9	Y	N
Chung2018	1658	MDD	MDD	M	6.5	9.7	52		8.7	N	Y
Chung2018	1767	MDD	MDD	M	6.7	16.1	40		8.6	N	Y
Chung2018	1693	MDD	MDD	F	6.5	9.9	36		8.1	Undetermined	Y
Chung2018	1490	MDD	MDD	M	6.4	23.6	41		9.1	N	N
Chung2018	1651	MDD	MDD	M	6.6	26.2	49		8.2	N	Y
Chung2018	1124	MDD	MDD	F	5.9	20.3	29		7	N	N
Chung2018	1617	MDD	MDD	F	6.9	13.5	44		8.5	N	Y
Chung2018	10028	MDD	MDD	F	6.7	23.1	72		7	Y	N
Chung2018	13086	MDD	MDD	M	6.7	25.4	42		7.7	N	N
Roy2017	1	Control	CON	M	6.87	4.5	66		7.56	N
Roy2017	2	Control	CON	F	6.75	5	44		7.32	N
Roy2017	3	Control	CON	M	6.58	5	53		7.23	N
Roy2017	4	Control	CON	M	6.88	5	60		7.19	N
Roy2017	5	Control	CON	M	6.98	2.5	52		7.41	N
Roy2017	6	Control	CON	M	6.89	5.5	72		7.28	N
Roy2017	7	Control	CON	M	6.88	1	65		7.06	N
Roy2017	8	Control	CON	M	6.98	3	74		7.34	N
Roy2017	9	Control	CON	F	6.57	1.5	89		7.8	N
Roy2017	10	Control	CON	M	6.92	5.5	80		7.05	N
Roy2017	11	Control	CON	M	6.77	5	81		7.22	N
Roy2017	1	Depression	MDD	F	6.67	3	42		7.36	Y
Roy2017	2	Depression	MDD	M	6.94	3	52		7.27	Y
Roy2017	3	Depression	MDD	M	7.01	2	35		7.44	Y
Roy2017	4	Depression	MDD	F	6.88	12	39		7.16	Y
Roy2017	5	Depression	MDD	F	6.72	4	30		7.83	Y
Roy2017	6	Depression	MDD	M	6.69	1	71		7.43	Y
Roy2017	7	Depression	MDD	M	6.86	10	66		7.44	Y
Roy2017	8	Depression	MDD	M	6.91	7	31		7.16	Y
Roy2017	9	Depression	MDD	M	6.45	10	41		7.43	Y
Kaul2020		Control	CON	F	6.77	24	33		7.7
Kaul2020		Control	CON	F	6.93	15	49		8.6
Kaul2020		Control	CON	F	6.72	39	69		7.9
Kaul2020		Control	CON	M	6.8	48	73		7.9
Kaul2020		Control	CON	M	6.56	37.5	62		9
Kaul2020		Control	CON	M	6.77	28	59		7.3
Kaul2020		Control	CON	M	6.77	36	32		7.9
Kaul2020		Control	CON	M	6.82	30	64		7.5
Kaul2020		Major Depression	MDD	M	6.59	39.5	74		6.6
Kaul2020		Major Depression	MDD	F	6.02	39	58		4.4
Kaul2020		Major Depression	MDD	F	6.61	28.5	60		6.2
Kaul2020		Major Depression	MDD	F	6.4	38	31		7
Kaul2020		Major Depression	MDD	M	6.6	24	64		7.6
Underwood2008	C	None	CON	M	6.63	16	59			N
Underwood2008	C	None	CON	M	6.1	19	66			N
Underwood2008	C	None	CON	M	6.56	22	56			N
Underwood2008	C	None	CON	F	6.53	16	63			N
Underwood2008	C	None	CON	M	6.79	14	39			N
Underwood2008	C	None	CON	F	6.725	26	35			N
Underwood2008	C	None	CON	M	6.9	13	56			N
Underwood2008	C	None	CON	M	6.74	18	64			N
Underwood2008	C	None	CON	M	6.75	13	32			N
Underwood2008	C	None	CON	M	6.76	21	43			N
Underwood2008	C	None	CON	M	6.86	21	44			N
Underwood2008	C	None	CON	M	6.8	16	18			N
Underwood2008	C	None	CON	M	6.84	13	19			N
Underwood2008	C	None	CON	M	6.49	19	43			N
Underwood2008	C	None	CON	M	6.44	22	58			N
Underwood2008	C	None	CON	M	7.07	11	18			N
Underwood2008	C	None	CON	M		9	53			N
Underwood2008	C	None	CON	F		22	45			N
Underwood2008	C	Cocaine, Past	CON	M	6.52	17.5	25			N
Underwood2008	CAD	Ethanol abuse, MDD	MDD	M	6.863	9	20			N
Underwood2008	CAD	MDD, Alcoholic	MDD	M	6.237	15	43			N
Xue2022	1834	Unaffected Comparison Subjects	CON	F	6.8	13.5	39		8.2	Undetermined
Xue2022	13291	Unaffected Comparison Subjects	CON	M	6.9	18	37		7.5	N
Xue2022	13114	Unaffected Comparison Subjects	CON	F	6.3	13.7	54		8.7	N
Xue2022	1488	Unaffected Comparison Subjects	CON	M	6.6	21.5	39		8.7	N
Xue2022	1129	Unaffected Comparison Subjects	CON	M	6.5	21	54		9	N
Xue2022	13151	Unaffected Comparison Subjects	CON	F	6.2	13.4	55		7	N
Xue2022	1653	Unaffected Comparison Subjects	CON	M	6.9	10.9	46		8.6	N
Xue2022	13219	Unaffected Comparison Subjects	CON	F	6.9	19.6	55		7.9	N
Xue2022	13048	Unaffected Comparison Subjects	CON	M	6.7	8.4	54		8.5	N
Xue2022	13267	Unaffected Comparison Subjects	CON	F	6.7	10.4	58		8.3	N
Xue2022	1034	Unaffected Comparison Subjects	CON	F	7	8.5	23		7.8	N
Xue2022	13258	Unaffected Comparison Subjects	CON	M	6.7	14.6	42		8.3	N
Xue2022	627	Unaffected Comparison Subjects	CON	F	7	14.1	43		7	N
Xue2022	887	Unaffected Comparison Subjects	CON	M	7.2	24.2	39		8.4	N
Xue2022	13312	Unaffected Comparison Subjects	CON	F	6.5	28.4	50		7.8	N
Xue2022	13333	Unaffected Comparison Subjects	CON	M	6.3	23.4	40		7.9	N
Xue2022	10027	Unaffected Comparison Subjects	CON	F	6.1	13.1	53		7.1	N
Xue2022	13140	Unaffected Comparison Subjects	CON	M	6.8	21.6	46		7.8	N
Xue2022	13033	Unaffected Comparison Subjects	CON	F	5.9	5.9	59		7	N
Xue2022	612	Unaffected Comparison Subjects	CON	M	6.8	9.6	60		9	N
Xue2022	1252	Major Depressive Disorder, Single Episode, Severe without Psychotic Features	MDD	M	6.5	21.1	40		7.6	N	N
Xue2022	13130	Major Depressive Disorder, Recurrent; Dysthymic Disorder	MDD	F	6.3	15.1	59		7	N	Y
Xue2022	1143	Major Depressive Disorder, Recurrent, Severe without Psychotic Features; Panic Disorder; Specific Phobias	MDD	F	6.4	23.4	49		8.1	N	Y
Xue2022	1399	Major Depressive Disorder, Recurrent, Mild; Generalized Anxiety Disorder	MDD	M	6.2	20.4	45		7.6	N	Y
Xue2022	1041	Major Depressive Disorder, Recurrent, Severe with Psychotic Features; Dissociative Disorder NOS	MDD	F	6.6	10.3	52		8.4	N	Y
Xue2022	13244	Major Depressive Disorder, Recurrent, Severe without Psychotic Features	MDD	M	6.3	7.6	58		8.9	N	Y

## Sheet: TableS2
Table S2. Sensitivity analysis with each study omitted in random effects model
Dataset omitted	g	95% CI	z	p
Kaul 2020	-0.1868	-0.3327; -0.0409	-2.51	0.0121
GSE35977	-0.2052	-0.3644; -0.0459	-2.53	0.0116
Xue 2022	-0.2111	-0.3730; -0.0493	-2.56	0.0106
Rajkowaska 2005	-0.2082	-0.3699; -0.0464	-2.52	0.0117
Vinod 2010	-0.215	-0.3791; -0.0509	-2.57	0.0102
Xiang 2008	-0.2181	-0.3826; -0.0536	-2.6	0.0094
Gray 2015	-0.2194	-0.3839; -0.055	-2.62	0.0089
Douillard-Guilloux 2013, 2016	-0.2192	-0.3837; -0.0546	-2.61	0.0091
Pandey 2018, 2019; Singh 2020	-0.2212	-0.3865; -0.0559	-2.62	0.0087
Dienel 2023	-0.2215	-0.3867; -0.0562	-2.63	0.0086
Shelton 2009, 2011	-0.2227	-0.3875; -0.058	-2.65	0.0081
Dwivedi 2003, 2005	-0.2241	-0.3886; -0.0597	-2.67	0.0076
Chung 2018	-0.2234	-0.3888; -0.0579	-2.65	0.0081
Karolewicz 2004	-0.2241	-0.3895; -0.0588	-2.66	0.0079
SMRI_C	-0.2241	-0.3897; -0.0585	-2.65	0.008
Underwood 2008	-0.225	-0.3905; -0.0594	-2.66	0.0077
GSE101521	-0.2274	-0.3924; -0.0623	-2.7	0.0069
Seney 2018	-0.2273	-0.3930; -0.0616	-2.69	0.0072
Sharma 2022	-0.2273	-0.3932; -0.0613	-2.68	0.0073
Martín-Hernández 2018	-0.2278	-0.3928; -0.0629	-2.71	0.0068
Feyissa 2009, 2010	-0.2282	-0.3936; -0.0629	-2.71	0.0068
Pandey 2013	-0.2285	-0.3929; -0.0641	-2.72	0.0065
Roy 2017	-0.2292	-0.3954; -0.0629	-2.7	0.0069
Di Narzo 2014	-0.2294	-0.3949; -0.0638	-2.72	0.0066
Arion 2017	-0.2295	-0.3952; -0.0637	-2.71	0.0067
Tripp 2011, 2012; Sibille 2011; Dowling 2023	-0.2295	-0.3951; -0.064	-2.72	0.0066
Wang 2017	-0.2304	-0.3965; -0.0643	-2.72	0.0066
GSE53987	-0.2324	-0.3980; -0.0668	-2.75	0.0059
Bach 2014	-0.2319	-0.3966; -0.0673	-2.76	0.0058
Szewczyk 2009, 2010	-0.2333	-0.3987; -0.0678	-2.76	0.0057
Chandley 2022	-0.2383	-0.4026; -0.0739	-2.84	0.0045
GSE92538	-0.2386	-0.4027; -0.0744	-2.85	0.0044
Boldrini 2009	-0.2407	-0.4042; -0.0772	-2.88	0.0039
Bach-Mizrachi 2006, 2008	-0.2422	-0.4054; -0.079	-2.91	0.0036
Dean 2016	-0.2439	-0.4066; -0.0811	-2.94	0.0033
Zhurov 2012	-0.247	-0.4087; -0.0854	-3	0.0027
Evans 2004	-0.2508	-0.4114; -0.0902	-3.06	0.0022
Mamdani 2014	-0.2529	-0.4112; -0.0946	-3.13	0.0017
GSE208338	-0.2627	-0.4154; -0.1101	-3.37	0.0007
